# Supplementary material for: Ethyl 1-tert-butyl-2-(4-methoxy­phen­yl)-1H-benzimidazole-5-carboxyl­ate
Source: Acta Crystallogr Sect E Struct Rep Online. 2010 Mar 6;66(Pt 4):o776–7. doi: 10.1107/S1600536810007956 (PMC2984033; doi:10.1107/S1600536810007956)
Supplement: Supplementary file 2 [file e-66-0o776-Isup2.hkl]

#
# h,k,l, Fc-squared, Fo-squared, sigma(Fo-squared) and status flag
#
data_I
_shelx_title ' na20m in Pna2(1) (100K)'
_shelx_refln_list_code          4
_shelx_F_calc_maximum      104.25
_exptl_crystal_F_000       752.00
_reflns_d_resolution_high  0.6196
 
loop_
 _symmetry_equiv_pos_as_xyz
 'x, y, z'
 '-x, -y, z+1/2'
 'x+1/2, -y+1/2, z'
 '-x+1/2, y+1/2, z+1/2'
 
_cell_length_a    14.3963
_cell_length_b     8.6206
_cell_length_c    15.1609
_cell_angle_alpha  90.000
_cell_angle_beta   90.000
_cell_angle_gamma  90.000
 
_shelx_F_squared_multiplier     1.000
 
loop_
 _refln_index_h
 _refln_index_k
 _refln_index_l
 _refln_F_squared_calc
 _refln_F_squared_meas
 _refln_F_squared_sigma
 _refln_observed_status
   6   0   0       84.34       86.52      3.98 o
  10   0   0       20.50       38.37      3.63 o
  12   0   0      454.46      481.91     12.91 o
  14   0   0      123.17       86.92      5.81 o
  16   0   0      157.61      170.90      8.97 o
  18   0   0      259.90      269.50     12.68 o
  20   0   0       51.40       56.23      7.20 o
  22   0   0        0.58        1.58      4.21 o
   1   1   0      683.22      641.46     35.92 o
   3   1   0     1962.25     2039.25     37.96 o
   4   1   0      752.87      788.64     17.61 o
   5   1   0     4643.95     5196.29     95.82 o
   6   1   0      528.73      648.07     13.15 o
   7   1   0      475.68      601.59     12.51 o
   8   1   0      441.87      451.41      6.74 o
   9   1   0        2.44        1.67      0.73 o
  10   1   0      138.53      137.23      3.65 o
  11   1   0        7.04        8.88      1.39 o
  12   1   0      764.42      732.63     12.58 o
  13   1   0      130.38      135.66      4.13 o
  14   1   0      222.37      216.88      6.69 o
  15   1   0      138.39      130.61      5.29 o
  16   1   0      245.93      245.69      7.81 o
  17   1   0       41.19       39.24      6.89 o
  18   1   0      105.98       94.62      5.51 o
  19   1   0       13.00        9.25      3.54 o
  20   1   0        8.20        7.64      3.04 o
  21   1   0        9.14        8.26      3.72 o
  22   1   0      180.30      196.45     14.64 o
  23   1   0        1.48        0.48      3.11 o
   0   2   0      452.19      367.93      7.82 o
   1   2   0       38.98       39.94      3.36 o
   2   2   0      151.12      172.17      4.30 o
   3   2   0      769.57      864.81     13.99 o
   4   2   0     1292.26     1387.58     55.15 o
   5   2   0      833.79      965.53     19.05 o
   6   2   0       36.40       48.16      2.16 o
   7   2   0        2.06        3.52      0.69 o
   8   2   0       78.96       73.63      2.19 o
   9   2   0       93.02       94.24      2.36 o
  10   2   0      218.36      254.80      4.62 o
  11   2   0        1.48        1.76      1.25 o
  12   2   0      150.17      135.48      4.40 o
  13   2   0      326.59      323.94      7.10 o
  14   2   0       16.40       24.23      2.67 o
  15   2   0       60.09       59.13      4.05 o
  16   2   0        1.07        2.40      2.01 o
  17   2   0       21.81       26.81      3.26 o
  18   2   0       23.56       20.80      3.20 o
  19   2   0      173.58      173.58      7.34 o
  20   2   0        1.29       -0.26      2.99 o
  21   2   0       40.18       38.94      4.61 o
  22   2   0      126.10      136.58      7.70 o
   1   3   0      446.24      491.86      8.65 o
   2   3   0      736.29      855.56     17.31 o
   3   3   0      427.15      494.90     10.74 o
   4   3   0       73.42      104.95      2.89 o
   5   3   0       62.41       68.82      2.71 o
   6   3   0       11.93       12.17      0.97 o
   7   3   0      862.99      889.20     14.20 o
   8   3   0      713.91      808.07     11.40 o
   9   3   0       18.93       32.12      1.91 o
  10   3   0      433.78      419.86      8.00 o
  11   3   0      925.67      895.26     16.51 o
  12   3   0      138.65      128.97      4.67 o
  13   3   0      102.76       88.78      6.35 o
  14   3   0       83.52       81.59      3.63 o
  15   3   0       89.09       88.90      4.61 o
  16   3   0       87.13       83.44      4.80 o
  17   3   0        0.46       -0.80      2.27 o
  18   3   0       14.83       22.96      3.33 o
  19   3   0        0.05       -0.20      2.42 o
  20   3   0       13.02       10.95      3.20 o
  21   3   0       12.09       12.11      3.65 o
  22   3   0       50.55       46.66      5.19 o
   0   4   0        0.90        8.10      1.33 o
   1   4   0      859.07      890.31     13.08 o
   2   4   0       76.93       80.72      2.73 o
   3   4   0      176.92      197.91      4.48 o
   4   4   0     2289.36     2427.81     32.02 o
   5   4   0       37.56       40.88      1.64 o
   6   4   0       20.37       11.97      1.44 o
   7   4   0       71.93       93.20      2.71 o
   8   4   0      813.87      815.49     11.71 o
   9   4   0        1.07        1.55      1.27 o
  10   4   0      120.28      122.62      3.74 o
  11   4   0       55.39       53.07      2.83 o
  12   4   0     2673.56     2630.89     39.87 o
  13   4   0      482.79      487.80      9.87 o
  14   4   0       16.66       25.46      2.51 o
  15   4   0       40.19       37.63      2.99 o
  16   4   0       51.09       48.37      3.97 o
  17   4   0       92.00       88.35      5.31 o
  18   4   0       41.63       49.65      4.50 o
  19   4   0        0.31       -0.57      2.40 o
  20   4   0       56.45       55.51      6.01 o
  21   4   0       37.04       36.79      4.58 o
  22   4   0       61.71       63.82      5.76 o
   1   5   0      338.10      369.01      5.12 o
   2   5   0      239.89      365.00      5.10 o
   3   5   0      115.52      112.24      2.69 o
   4   5   0      647.03      683.74     11.58 o
   5   5   0       57.45       58.00      6.16 o
   6   5   0      246.01      263.04      5.61 o
   7   5   0       67.82      103.28      3.12 o
   8   5   0        1.11        1.28      0.88 o
   9   5   0     1051.17     1017.85     24.46 o
  10   5   0     2319.01     2224.98     45.31 o
  11   5   0       23.69       13.57      3.16 o
  12   5   0      425.74      403.04      8.62 o
  13   5   0       17.55       20.71      2.31 o
  14   5   0      154.08      166.31      5.31 o
  15   5   0        0.74       -1.03      1.61 o
  16   5   0       19.54       20.59      2.67 o
  17   5   0      199.25      200.87     13.54 o
  18   5   0       72.45       81.02      7.17 o
  19   5   0       66.17       60.07      6.55 o
  20   5   0        0.07        2.07      3.25 o
  21   5   0       23.29       20.94      4.82 o
   0   6   0      826.56      805.22     14.06 o
   1   6   0       54.87       58.40      2.48 o
   2   6   0       70.74       73.52      2.51 o
   3   6   0        7.84        8.45      1.09 o
   4   6   0       74.50       64.18      4.83 o
   5   6   0      237.04      230.49      5.50 o
   6   6   0      143.54      126.94      2.94 o
   7   6   0      283.14      234.01      4.80 o
   8   6   0      352.27      334.04      8.81 o
   9   6   0      209.35      216.21      6.68 o
  10   6   0      142.65      140.49      5.30 o
  11   6   0        0.90        2.77      2.85 o
  12   6   0        3.22        2.85      1.83 o
  13   6   0       12.98       10.95      2.35 o
  14   6   0        9.76       10.06      3.58 o
  15   6   0      120.55      136.76      7.15 o
  16   6   0      160.49      167.19      7.07 o
  17   6   0      185.25      188.11      9.74 o
  18   6   0       20.88       13.50      3.85 o
  19   6   0        0.34        1.09      3.20 o
  20   6   0        6.67        7.49      3.84 o
   1   7   0     1075.32     1038.16     12.71 o
   2   7   0      476.28      454.88      6.66 o
   3   7   0       31.18       24.41      1.58 o
   4   7   0      320.28      297.81      4.96 o
   5   7   0      552.76      534.64      8.09 o
   6   7   0      198.28      199.74      4.16 o
   7   7   0       56.81       60.54      3.73 o
   8   7   0      452.67      437.75     11.20 o
   9   7   0      108.37       97.05      4.60 o
  10   7   0       92.88       83.38      4.54 o
  11   7   0      137.39      125.95      5.45 o
  12   7   0       36.75       35.31      5.29 o
  13   7   0       11.74       15.57      2.71 o
  14   7   0        1.75        2.47      2.15 o
  15   7   0       29.90       30.74      9.15 o
  16   7   0       13.91       11.31      3.01 o
  17   7   0       86.10       81.33      7.28 o
  18   7   0        8.47        6.65      3.56 o
  19   7   0       67.52       57.31      6.64 o
  20   7   0       46.21       42.40      6.23 o
   0   8   0      561.96      587.65     11.85 o
   1   8   0     1667.68     1627.29     19.13 o
   2   8   0       96.96      104.42      3.01 o
   3   8   0      351.74      336.88      8.27 o
   4   8   0        5.28        2.88      1.07 o
   5   8   0       90.98       82.11      2.90 o
   6   8   0      188.84      160.03     12.70 o
   7   8   0       43.67       42.12      3.66 o
   8   8   0      106.70       88.66      4.85 o
   9   8   0       82.62       72.23     11.27 o
  10   8   0       21.03       19.18      2.83 o
  11   8   0        4.51        3.80      2.03 o
  12   8   0       11.77       14.28      4.45 o
  13   8   0      142.43      146.54      9.57 o
  14   8   0       94.51      105.45     13.13 o
  15   8   0       30.74       28.31      3.75 o
  16   8   0       24.52       19.50      4.27 o
  17   8   0       13.96        3.99      3.42 o
  18   8   0        2.51        5.93      3.49 o
  19   8   0       56.49       55.19      6.72 o
   1   9   0        8.80        8.60      1.50 o
   2   9   0      469.76      438.51      7.10 o
   3   9   0      402.59      383.12      6.82 o
   4   9   0        9.65       12.85      1.67 o
   5   9   0      242.45      233.69      6.62 o
   6   9   0       34.04       33.15      3.61 o
   7   9   0       40.54       52.89      4.34 o
   8   9   0        1.56       -0.48      1.85 o
   9   9   0        6.07        5.47      2.34 o
  10   9   0       94.75       92.04      6.64 o
  11   9   0      109.50      109.08      5.97 o
  12   9   0      195.98      193.18     21.84 o
  13   9   0      214.82      213.52     17.69 o
  14   9   0       30.49       26.99      4.67 o
  15   9   0      105.20      102.34      7.66 o
  16   9   0       90.06       90.47      7.87 o
  17   9   0      109.96      126.52      8.72 o
   0  10   0        0.11        1.16      1.77 o
   1  10   0        5.80        7.39      1.45 o
   2  10   0       56.00       56.43      3.00 o
   3  10   0        2.04        1.49      1.37 o
   4  10   0       31.15       25.04      2.77 o
   5  10   0       47.19       44.74      4.41 o
   6  10   0       31.90       32.41      3.79 o
   7  10   0        4.79        9.77      5.19 o
   8  10   0       95.98      103.00      6.06 o
   9  10   0        0.60        0.27      4.77 o
  10  10   0        5.51        5.07      2.61 o
  11  10   0       90.84      101.80      7.36 o
  12  10   0       17.50       11.83      3.85 o
  13  10   0       10.54       10.75      3.60 o
  14  10   0        0.48       -0.32      2.89 o
  15  10   0       74.46       73.53      7.51 o
  16  10   0       31.11       27.94      5.30 o
   1  11   0       97.75       98.41      4.47 o
   2  11   0       21.49       24.61      2.39 o
   3  11   0        0.06       -0.64      3.51 o
   4  11   0        1.76        7.75      2.90 o
   5  11   0      171.92      159.92      8.75 o
   6  11   0       12.55       14.19      3.25 o
   7  11   0       21.12       27.20      4.32 o
   8  11   0        0.76        0.90      3.17 o
   9  11   0      108.90      111.81      8.28 o
  10  11   0        9.47        2.85      3.44 o
  11  11   0       25.76       16.94      4.39 o
  12  11   0       14.69       16.63      4.40 o
  13  11   0      170.63      159.13      9.85 o
  14  11   0        2.88       -0.30      3.46 o
   0  12   0       52.28       53.22      5.36 o
   1  12   0       17.49       14.88      3.12 o
   2  12   0        8.68        7.78      2.54 o
   3  12   0        1.93       -2.18      3.45 o
   4  12   0        1.57       -1.31      3.31 o
   5  12   0       17.92       22.49      5.11 o
   6  12   0       13.14       18.19      4.64 o
   7  12   0        0.33        0.64      3.35 o
   8  12   0        0.00        2.69      3.57 o
   9  12   0      112.76      109.72      9.54 o
  10  12   0        9.39       13.76      4.53 o
  11  12   0       57.74       49.53      6.89 o
   1  13   0       58.68       53.06      5.38 o
   2  13   0       24.04       19.15      5.36 o
   3  13   0      221.11      241.79     13.58 o
   4  13   0       18.12       21.10      5.73 o
   5  13   0        0.20        5.33      4.41 o
   6  13   0       13.21       15.17      5.05 o
   7  13   0        0.00        2.17      4.05 o
   8  13   0       38.84       39.50      6.72 o
   4   0   1     2607.43     2797.40     51.90 o
   6   0   1      289.61      383.55      8.32 o
   8   0   1      748.62      842.93     11.54 o
  10   0   1      171.19      194.10      4.54 o
  12   0   1      324.58      250.88      5.66 o
  14   0   1       37.31       44.11      3.34 o
  16   0   1      175.11      154.71      6.07 o
  18   0   1      198.30      198.93      7.56 o
  20   0   1      135.05      144.13      7.41 o
  22   0   1      439.27      434.80     17.04 o
   0   1   1     2726.27     2947.15     76.83 o
   1   1   1     1291.29     1329.61     20.19 o
   2   1   1      192.28      196.54      2.42 o
   3   1   1     1328.98     1467.61     17.49 o
   4   1   1     5173.75     5358.81     80.76 o
   5   1   1      762.34      837.05     11.62 o
   6   1   1      318.98      415.65      6.29 o
   7   1   1     1125.64     1287.41     15.56 o
   8   1   1       20.28       15.35      0.79 o
   9   1   1      110.90      131.88      2.17 o
  10   1   1      228.77      283.85      3.78 o
  11   1   1       93.36       84.73      2.12 o
  12   1   1      307.77      294.66      4.15 o
  13   1   1      299.48      297.05      5.06 o
  14   1   1      473.92      388.95      6.90 o
  15   1   1       93.14       84.74      3.08 o
  16   1   1      109.84      120.19      3.80 o
  17   1   1       25.54       20.32      2.15 o
  18   1   1        6.96        7.97      2.10 o
  19   1   1       89.17       84.67      4.04 o
  20   1   1      456.04      490.12      9.70 o
  21   1   1       53.28       52.45      3.63 o
  22   1   1      159.55      157.45      6.63 o
  23   1   1       30.95       36.16      3.42 o
   1   2   1      423.63      433.27      5.72 o
   2   2   1      653.87      748.90      9.36 o
   3   2   1      170.27      162.22      2.63 o
   4   2   1      533.40      576.11      7.52 o
   5   2   1      122.94      127.79      3.59 o
   6   2   1      604.84      663.59      9.66 o
   7   2   1       68.63       59.39      1.54 o
   8   2   1      127.15      144.39      2.05 o
   9   2   1      111.70      113.51      1.99 o
  10   2   1      117.37      146.29      2.72 o
  11   2   1      427.78      370.82      5.84 o
  12   2   1       40.16       48.64      1.89 o
  13   2   1      270.38      223.27      3.94 o
  14   2   1      103.56      109.61      3.82 o
  15   2   1       22.75       28.33      2.42 o
  16   2   1       19.20       23.71      2.12 o
  17   2   1        9.75        7.61      1.72 o
  18   2   1       10.58       12.98      2.35 o
  19   2   1      195.56      197.33      6.98 o
  20   2   1        5.37        5.03      2.01 o
  21   2   1       75.71       81.54      4.31 o
  22   2   1       26.45       29.22      3.09 o
   0   3   1     1475.19     1409.28     22.39 o
   1   3   1       28.27       26.29      1.28 o
   2   3   1     2040.98     2132.02     28.60 o
   3   3   1      364.25      429.92      6.61 o
   4   3   1     1011.85     1111.73     14.05 o
   5   3   1      147.51      148.14      2.78 o
   6   3   1      823.45      914.64     10.58 o
   7   3   1      584.54      680.39      7.31 o
   8   3   1      164.20      171.28      2.40 o
   9   3   1      368.83      375.68      7.74 o
  10   3   1      524.43      551.77      6.47 o
  11   3   1      750.92      783.48      9.49 o
  12   3   1      177.16      152.16      3.13 o
  13   3   1       10.35       15.33      1.67 o
  14   3   1      174.07      175.62      3.65 o
  15   3   1      232.03      237.33      4.86 o
  16   3   1       74.84       68.99      4.92 o
  17   3   1       10.22        9.25      1.77 o
  18   3   1      117.97      118.03      4.22 o
  19   3   1       41.21       39.94      2.97 o
  20   3   1       14.48       10.95      2.25 o
  21   3   1        4.13        5.29      2.07 o
  22   3   1        6.07       12.77      2.50 o
   1   4   1       20.59       16.61      0.91 o
   2   4   1     1134.23     1190.86     13.93 o
   3   4   1      173.64      211.69      3.52 o
   4   4   1     2428.37     2779.22     29.89 o
   5   4   1      443.12      509.67      5.50 o
   6   4   1      169.96      182.49      2.71 o
   7   4   1      140.56      167.70      2.56 o
   8   4   1      313.52      339.67      4.06 o
   9   4   1      129.29      135.34      2.77 o
  10   4   1     1419.05     1394.38     15.63 o
  11   4   1      227.98      207.49      3.72 o
  12   4   1      377.44      379.01      5.69 o
  13   4   1        2.92        4.21      1.10 o
  14   4   1       63.43       56.23      2.37 o
  15   4   1       85.15       75.98      2.74 o
  16   4   1       13.97       15.14      1.90 o
  17   4   1       78.69       85.06      3.65 o
  18   4   1       51.27       53.78      3.84 o
  19   4   1      202.01      207.99      9.98 o
  20   4   1        4.33        5.28      2.07 o
  21   4   1        9.17       12.71      3.04 o
  22   4   1       18.12       17.24      3.76 o
   0   5   1      323.15      341.98      4.85 o
   1   5   1     1207.70     1317.21     10.53 o
   2   5   1      308.16      350.82      3.88 o
   3   5   1       99.03       98.91      1.69 o
   4   5   1       27.82       28.30      1.17 o
   5   5   1     1007.01     1088.99     12.73 o
   6   5   1      355.79      392.66      6.70 o
   7   5   1       69.25       70.58      2.29 o
   8   5   1      430.07      383.46      5.74 o
   9   5   1      482.09      461.45      6.31 o
  10   5   1      130.34      129.03      2.88 o
  11   5   1      248.66      234.62      4.17 o
  12   5   1      166.43      171.55      3.58 o
  13   5   1      160.54      159.12      5.75 o
  14   5   1       28.52       27.97      1.85 o
  15   5   1       63.17       62.68      2.90 o
  16   5   1       23.68       25.84      2.31 o
  17   5   1       65.79       64.38      3.85 o
  18   5   1       75.28       79.64      4.40 o
  19   5   1       40.85       47.93      3.73 o
  20   5   1       10.66        8.08      3.33 o
  21   5   1       79.32       77.47      8.79 o
   1   6   1      748.42      704.24      6.31 o
   2   6   1       78.59       81.67      1.94 o
   3   6   1      135.63      122.78      2.02 o
   4   6   1       30.76       32.61      1.41 o
   5   6   1      170.24      146.07      2.82 o
   6   6   1       42.59       43.86      1.44 o
   7   6   1      142.43      140.64      3.18 o
   8   6   1      306.34      277.75      5.50 o
   9   6   1       72.81       65.42      4.07 o
  10   6   1        2.92        1.67      1.72 o
  11   6   1      154.87      153.19      4.05 o
  12   6   1       52.07       55.26      2.77 o
  13   6   1       60.56       60.33      4.83 o
  14   6   1       32.20       38.67      2.56 o
  15   6   1        9.07        8.30      1.72 o
  16   6   1       99.82      104.92      4.11 o
  17   6   1       44.39       43.80      3.85 o
  18   6   1       19.31       17.88      2.99 o
  19   6   1        0.25        1.85      2.27 o
  20   6   1       75.19       71.96      5.26 o
   0   7   1      549.25      515.36      7.27 o
   1   7   1      364.31      357.36      3.95 o
   2   7   1        6.72        8.91      0.80 o
   3   7   1     1217.95     1207.99     10.64 o
   4   7   1     1343.40     1299.66     11.33 o
   5   7   1      203.87      210.35      2.93 o
   6   7   1      666.28      639.35      6.67 o
   7   7   1      304.77      296.10      4.93 o
   8   7   1      137.38      121.92      3.61 o
   9   7   1       53.25       53.65      2.62 o
  10   7   1        8.54        6.88      1.43 o
  11   7   1      149.83      138.64      4.04 o
  12   7   1       97.24       87.51      3.83 o
  13   7   1        9.55       10.00      2.09 o
  14   7   1      163.50      157.27      4.70 o
  15   7   1       38.27       36.78      2.75 o
  16   7   1       72.12       72.05      3.79 o
  17   7   1       64.89       65.76      7.09 o
  18   7   1      123.90      127.83      6.01 o
  19   7   1        0.53       -0.85      2.15 o
  20   7   1       18.90       21.18      3.39 o
   1   8   1      819.62      781.33      7.36 o
   2   8   1     1658.79     1588.79     13.27 o
   3   8   1      106.24       99.81      2.24 o
   4   8   1       79.27       69.51      1.90 o
   5   8   1      313.37      314.90      3.99 o
   6   8   1      495.87      475.86      6.59 o
   7   8   1      376.94      341.21      6.94 o
   8   8   1      146.02      129.50      4.00 o
   9   8   1      193.63      195.80      7.36 o
  10   8   1       91.34       87.74      7.20 o
  11   8   1       24.02       20.90      2.12 o
  12   8   1       21.80       18.45      2.08 o
  13   8   1        3.45        3.96      1.67 o
  14   8   1       62.06       64.77      3.59 o
  15   8   1       40.99       42.23      3.06 o
  16   8   1       17.65       20.10      3.00 o
  17   8   1       50.93       44.66      4.01 o
  18   8   1       43.12       47.40      4.84 o
   0   9   1      368.93      357.35      6.21 o
   1   9   1      360.36      335.24      4.39 o
   2   9   1      198.75      199.15      3.27 o
   3   9   1        5.79        5.69      0.95 o
   4   9   1       14.73       12.88      1.13 o
   5   9   1      176.83      166.20      4.85 o
   6   9   1      526.39      495.51      9.38 o
   7   9   1       13.97       15.64      2.00 o
   8   9   1       79.76       70.04      3.53 o
   9   9   1       39.52       34.48      2.67 o
  10   9   1      102.74      103.19      4.07 o
  11   9   1       34.88       34.54      2.76 o
  12   9   1      137.93      131.12      4.53 o
  13   9   1       21.38       22.74      2.45 o
  14   9   1       67.81       65.25      6.53 o
  15   9   1       11.55       13.90      2.79 o
  16   9   1        3.42        4.92      2.40 o
  17   9   1        0.55       -2.24      2.14 o
   1  10   1       96.97       90.47      2.54 o
   2  10   1       46.83       49.99      2.04 o
   3  10   1       85.30       78.69      2.35 o
   4  10   1       19.12       19.44      1.74 o
   5  10   1       44.37       38.56      2.89 o
   6  10   1       23.34       21.78      3.72 o
   7  10   1       44.93       37.92      2.94 o
   8  10   1       59.82       56.87      3.49 o
   9  10   1        5.81        7.69      1.93 o
  10  10   1      117.10      104.93      4.37 o
  11  10   1       48.66       53.01      4.61 o
  12  10   1       73.88       74.09      4.98 o
  13  10   1        2.03        0.80      2.09 o
  14  10   1       19.77       20.44      3.26 o
  15  10   1       35.87       40.69      6.72 o
  16  10   1       16.67       20.58      3.27 o
   0  11   1       61.58       56.62      3.26 o
   1  11   1       25.32       28.67      1.80 o
   2  11   1        7.94        6.74      1.32 o
   3  11   1       80.54       83.28      3.29 o
   4  11   1       29.71       28.73      2.54 o
   5  11   1        6.49       10.59      2.19 o
   6  11   1       40.92       46.73      3.43 o
   7  11   1       65.66       70.23      4.09 o
   8  11   1        5.03        5.51      2.45 o
   9  11   1       30.57       28.51      3.67 o
  10  11   1        3.83        3.27      2.36 o
  11  11   1       35.03       30.77      3.76 o
  12  11   1        1.24       -3.33      2.14 o
  13  11   1        0.42       -0.98      2.31 o
  14  11   1       12.14        7.16      2.85 o
   1  12   1        1.72        2.89      1.49 o
   2  12   1       67.61       70.41      3.80 o
   3  12   1       20.46       22.82      3.03 o
   4  12   1        4.41        2.17      2.58 o
   5  12   1       84.85       87.12      6.08 o
   6  12   1       11.92        9.84      3.31 o
   7  12   1        5.58        5.31      2.79 o
   8  12   1       23.80       21.96      3.66 o
   9  12   1       25.44       21.49      3.51 o
  10  12   1       37.82       43.28      7.02 o
  11  12   1       64.23       64.88      5.46 o
   0  13   1      116.41      107.54      7.27 o
   1  13   1       12.49       16.10      3.03 o
   2  13   1        0.32       -1.79      5.96 o
   3  13   1        9.38        6.42      3.17 o
   4  13   1        9.37       10.20      3.46 o
   5  13   1        6.67       12.00      5.72 o
   6  13   1       29.09       33.96      4.52 o
   7  13   1      111.32      102.22      7.11 o
   8  13   1       28.75       29.65      4.73 o
   0   0   2      669.90      800.39     21.68 o
   6   0   2     4027.17     4413.44     81.82 o
   8   0   2     1521.31     1611.55     21.02 o
  10   0   2     1260.96     1444.71     22.71 o
  12   0   2     1052.53     1048.39     17.01 o
  14   0   2      541.25      468.91     11.15 o
  16   0   2      499.92      488.61     14.39 o
  18   0   2       13.56       10.55      2.89 o
  20   0   2      546.59      565.01     15.03 o
  22   0   2      213.93      221.64      9.30 o
   2   1   2      884.32      981.53     32.06 o
   3   1   2     6884.40     7155.08    186.36 o
   4   1   2     2527.45     2610.40     34.60 o
   5   1   2      117.26      134.99      2.76 o
   6   1   2      158.35      198.47      4.28 o
   7   1   2     6293.27     6857.84     87.49 o
   8   1   2      949.41     1065.79     10.87 o
   9   1   2      166.94      189.00      2.53 o
  10   1   2       39.45       44.30      1.44 o
  11   1   2      139.14      139.05      2.77 o
  12   1   2      376.88      390.14      5.09 o
  13   1   2        5.26        5.07      1.11 o
  14   1   2       52.83       55.92      2.57 o
  15   1   2       14.23       10.20      1.56 o
  16   1   2       35.09       34.88      2.40 o
  17   1   2        3.93        0.19      1.88 o
  18   1   2       59.34       65.82      3.40 o
  19   1   2      230.02      227.33      5.94 o
  20   1   2       88.89       86.16      4.27 o
  21   1   2       25.26       29.13      2.98 o
  22   1   2      101.72      107.28      5.07 o
  23   1   2        3.87        4.37      2.32 o
   0   2   2     2001.88     2030.43     38.31 o
   1   2   2      736.38      810.52     13.09 o
   2   2   2      568.30      630.88     10.40 o
   3   2   2      289.11      296.44      4.77 o
   4   2   2        0.79        1.31      0.42 o
   5   2   2      488.37      523.06      9.31 o
   6   2   2     2238.75     2403.07     41.59 o
   7   2   2      591.42      708.80     10.44 o
   8   2   2       25.44       20.63      1.23 o
   9   2   2      202.75      195.32      3.12 o
  10   2   2      514.53      544.86      6.90 o
  11   2   2      108.37       97.48      2.14 o
  12   2   2       36.20       29.27      1.62 o
  13   2   2       93.95       91.76      2.48 o
  14   2   2      370.32      401.82      6.52 o
  15   2   2      636.33      630.26      9.25 o
  16   2   2        6.60        6.89      1.57 o
  17   2   2       10.10        8.03      1.72 o
  18   2   2       53.69       49.81      3.04 o
  19   2   2       74.98       69.37      3.69 o
  20   2   2      159.08      163.36      8.41 o
  21   2   2       42.46       44.64      3.39 o
  22   2   2       23.37       28.10      3.05 o
   1   3   2      417.43      454.94      7.05 o
   2   3   2      425.70      417.44      7.42 o
   3   3   2      923.66      945.89     12.00 o
   4   3   2      783.76      918.72     10.72 o
   5   3   2       37.51       34.62      1.09 o
   6   3   2        5.04        3.73      0.50 o
   7   3   2      371.59      417.89      4.99 o
   8   3   2      124.35      142.01      2.45 o
   9   3   2       48.87       55.25      1.58 o
  10   3   2      806.57      793.37      9.54 o
  11   3   2      243.88      236.23      3.90 o
  12   3   2       54.92       58.49      2.06 o
  13   3   2      161.09      154.25      3.58 o
  14   3   2       29.11       29.87      1.90 o
  15   3   2       19.97       15.97      1.67 o
  16   3   2       32.15       29.91      2.32 o
  17   3   2        3.77        6.09      1.69 o
  18   3   2       52.85       56.48      3.30 o
  19   3   2       12.31       10.74      2.06 o
  20   3   2      107.52      119.21      4.68 o
  21   3   2       19.73       22.00      2.71 o
  22   3   2        4.12        4.03      2.11 o
   0   4   2      558.96      656.02     11.62 o
   1   4   2      147.04      134.63      4.74 o
   2   4   2     1562.05     1672.74     23.27 o
   3   4   2     1114.44     1298.24     12.55 o
   4   4   2      802.56      918.59     10.17 o
   5   4   2     1490.20     1559.07     14.87 o
   6   4   2      151.94      183.37      2.37 o
   7   4   2      362.44      384.10      4.40 o
   8   4   2      279.14      293.54      4.57 o
   9   4   2       28.46       36.19      1.61 o
  10   4   2      633.33      601.36      7.11 o
  11   4   2      405.50      398.52      5.72 o
  12   4   2      367.78      365.32      5.53 o
  13   4   2       18.90       18.65      1.45 o
  14   4   2       21.57       21.25      2.04 o
  15   4   2       64.61       60.51      2.71 o
  16   4   2        1.25        1.32      1.63 o
  17   4   2      102.01       95.26      3.84 o
  18   4   2       90.05       88.47      3.91 o
  19   4   2        9.03        4.63      2.14 o
  20   4   2       38.25       40.31      3.55 o
  21   4   2       43.90       42.96      5.44 o
  22   4   2       18.58       12.48      4.82 o
   1   5   2       33.65       46.40      1.44 o
   2   5   2       14.72       11.40      0.79 o
   3   5   2      219.06      208.01      3.04 o
   4   5   2      458.78      506.11      5.34 o
   5   5   2      939.18     1068.74     12.37 o
   6   5   2       34.32       42.91      1.89 o
   7   5   2      125.16      129.55      2.29 o
   8   5   2      142.62      123.92      2.60 o
   9   5   2      233.08      227.13      4.06 o
  10   5   2      584.24      574.23      8.77 o
  11   5   2      314.19      307.22      5.35 o
  12   5   2       14.55       13.19      1.38 o
  13   5   2      137.61      132.19      3.47 o
  14   5   2        1.75        1.35      1.18 o
  15   5   2       13.32       14.49      1.69 o
  16   5   2      238.14      242.19      5.85 o
  17   5   2       34.59       29.12      2.78 o
  18   5   2       36.25       33.66      3.11 o
  19   5   2      223.42      223.41      6.84 o
  20   5   2       69.23       64.32      4.31 o
  21   5   2        4.95        0.78      2.44 o
   0   6   2      476.69      437.99      6.16 o
   1   6   2      307.05      347.79      4.07 o
   2   6   2      140.55      133.23      2.63 o
   3   6   2     1062.66     1126.16     12.14 o
   4   6   2       53.75       56.47      1.58 o
   5   6   2       48.22       56.30      2.05 o
   6   6   2       75.44       88.26      1.85 o
   7   6   2      223.26      241.60      3.84 o
   8   6   2      150.22      139.63      3.01 o
   9   6   2      220.45      210.98      5.60 o
  10   6   2      208.05      204.71      4.26 o
  11   6   2      190.07      185.24      3.77 o
  12   6   2        4.36        4.26      1.15 o
  13   6   2       88.96       87.66      4.23 o
  14   6   2       80.65       85.06      3.45 o
  15   6   2       21.31       26.33      2.45 o
  16   6   2       49.58       51.44      3.52 o
  17   6   2       53.52       52.23      4.51 o
  18   6   2      228.80      231.21      7.90 o
  19   6   2       12.77        8.47      2.72 o
  20   6   2        5.26        6.15      2.86 o
   1   7   2      332.99      347.37      4.04 o
   2   7   2      755.41      706.96      6.84 o
   3   7   2      233.88      226.03      3.06 o
   4   7   2      288.89      276.85      3.63 o
   5   7   2      688.13      674.59      7.33 o
   6   7   2      164.57      172.55      3.34 o
   7   7   2      210.46      206.88      4.04 o
   8   7   2      684.19      624.93     10.36 o
   9   7   2      114.35      110.68      3.45 o
  10   7   2      139.32      142.80      5.56 o
  11   7   2      114.96      111.63      3.60 o
  12   7   2       35.62       40.06      2.69 o
  13   7   2       25.53       27.96      2.32 o
  14   7   2       60.57       55.70      3.13 o
  15   7   2      110.80      112.26      4.20 o
  16   7   2        9.13       11.22      2.01 o
  17   7   2       82.38       73.59      4.92 o
  18   7   2       54.78       52.88      4.61 o
  19   7   2        5.48        4.24      2.49 o
   0   8   2      989.74      885.69     13.54 o
   1   8   2       29.11       29.79      1.84 o
   2   8   2       89.18       85.23      2.03 o
   3   8   2      304.24      301.55      3.88 o
   4   8   2      239.84      220.60      3.20 o
   5   8   2       13.86       16.72      1.78 o
   6   8   2      121.60      109.53      2.64 o
   7   8   2      250.70      237.66      5.10 o
   8   8   2      121.41      119.20      7.28 o
   9   8   2       73.44       71.83      3.24 o
  10   8   2        6.94        9.82      1.62 o
  11   8   2       36.41       37.69      2.59 o
  12   8   2       90.96       95.92      4.37 o
  13   8   2       88.71       82.34      3.76 o
  14   8   2       34.51       35.60      2.75 o
  15   8   2       81.46       74.73      3.91 o
  16   8   2       14.36       16.20      2.85 o
  17   8   2       23.83       21.17      3.23 o
  18   8   2       43.69       49.98      4.39 o
   1   9   2      125.90      122.92      2.64 o
   2   9   2      207.06      204.10      3.58 o
   3   9   2      172.95      153.06      2.93 o
   4   9   2       85.29       88.34      3.05 o
   5   9   2        4.85        8.04      1.20 o
   6   9   2       59.81       68.26      3.05 o
   7   9   2      126.76      113.47      4.06 o
   8   9   2      170.63      172.36      9.33 o
   9   9   2       66.48       65.51      3.34 o
  10   9   2       65.00       56.43      3.28 o
  11   9   2        3.35        4.71      1.68 o
  12   9   2        2.65        3.56      1.72 o
  13   9   2        0.15        1.43      1.70 o
  14   9   2       36.24       31.65      5.29 o
  15   9   2       21.16       23.09      3.13 o
  16   9   2       13.85       14.13      5.52 o
  17   9   2       79.97       71.52      5.15 o
   0  10   2      188.86      189.13      4.92 o
   1  10   2      146.52      139.76      3.54 o
   2  10   2       41.23       43.24      1.94 o
   3  10   2      174.29      171.49      3.73 o
   4  10   2      143.32      146.22      3.46 o
   5  10   2       83.45       78.28      3.54 o
   6  10   2      307.79      311.89      7.34 o
   7  10   2        5.80        4.35      1.70 o
   8  10   2       55.39       58.01      3.54 o
   9  10   2       71.59       71.00      3.83 o
  10  10   2       15.85       16.43      2.31 o
  11  10   2       12.48       12.51      5.16 o
  12  10   2      103.88      103.72      5.40 o
  13  10   2       29.07       28.11      5.99 o
  14  10   2      120.76      117.32      5.87 o
  15  10   2        1.79        0.86      2.27 o
  16  10   2       26.89       30.59      6.29 o
   1  11   2       14.00       14.34      1.46 o
   2  11   2        6.54        6.64      1.34 o
   3  11   2       11.42       13.57      1.63 o
   4  11   2       11.66       12.88      2.22 o
   5  11   2      149.70      158.49      5.75 o
   6  11   2       46.33       43.32      3.31 o
   7  11   2       60.74       61.92      4.28 o
   8  11   2       18.59       19.55      6.07 o
   9  11   2       79.13       85.59      5.88 o
  10  11   2        0.95        3.88      2.48 o
  11  11   2       63.78       61.84      4.93 o
  12  11   2       23.79       24.00      3.43 o
  13  11   2       40.79       35.52      4.05 o
  14  11   2       15.56       11.32      4.49 o
   0  12   2       47.49       46.86      3.29 o
   1  12   2       24.49       23.80      2.05 o
   2  12   2       26.16       25.73      2.40 o
   3  12   2       22.07       25.53      4.13 o
   4  12   2       69.86       70.96      5.57 o
   5  12   2       39.28       45.97      6.14 o
   6  12   2       45.76       56.55      5.02 o
   7  12   2        4.84        5.30      4.06 o
   8  12   2       21.94       23.02      3.76 o
   9  12   2        1.47       -0.73      2.48 o
  10  12   2       20.86       26.29      3.85 o
  11  12   2       19.42       23.16      5.64 o
   1  13   2       43.00       49.44      4.31 o
   2  13   2       13.80       11.31      2.87 o
   3  13   2        6.20       11.46      3.45 o
   4  13   2       21.64       23.91      6.55 o
   5  13   2      115.47      129.98      7.53 o
   6  13   2       25.09       23.24      4.12 o
   7  13   2       62.98       70.67      5.99 o
   8  13   2       26.86       24.24     10.13 o
   4   0   3     1304.34     1458.32     27.79 o
   6   0   3     4500.99     5168.19     95.68 o
   8   0   3      387.17      481.00      7.13 o
  10   0   3      895.39     1051.37     14.49 o
  12   0   3       47.80       35.84      3.87 o
  14   0   3      519.91      553.97     10.61 o
  16   0   3      135.27      112.15      8.95 o
  18   0   3       44.74       49.73      4.35 o
  20   0   3        7.36        3.32      2.84 o
  22   0   3       20.17       26.55      4.31 o
   2   1   3     1769.50     1794.18     27.55 o
   3   1   3     2271.82     2463.12     37.84 o
   4   1   3     2470.36     2647.03     40.71 o
   5   1   3      370.68      410.06      6.45 o
   6   1   3      143.23      137.41      2.95 o
   7   1   3      528.28      591.72      7.93 o
   8   1   3      668.49      746.80      8.60 o
   9   1   3     1330.44     1508.53     15.17 o
  10   1   3      616.46      696.52      8.39 o
  11   1   3       58.30       59.31      1.74 o
  12   1   3      261.64      260.86      4.18 o
  13   1   3      193.65      170.81      3.37 o
  14   1   3      410.08      404.77      7.18 o
  15   1   3      162.65      146.44      4.01 o
  16   1   3      113.56      118.52      3.78 o
  17   1   3       28.03       30.69      2.46 o
  18   1   3        4.16        4.88      2.08 o
  19   1   3       90.35       85.59      4.11 o
  20   1   3       23.86       21.90      2.66 o
  21   1   3       11.57       11.70      2.37 o
  22   1   3       12.95       10.79      2.50 o
  23   1   3       78.12       92.63      4.92 o
   1   2   3     3153.30     3425.63     52.11 o
   2   2   3     2102.42     2224.00     34.93 o
   3   2   3      417.31      441.72      7.64 o
   4   2   3      523.81      531.92      7.90 o
   5   2   3      118.50      137.05      4.84 o
   6   2   3       29.52       31.19      1.24 o
   7   2   3       80.23       84.35      1.91 o
   8   2   3     1301.91     1341.13     13.86 o
   9   2   3      168.32      186.79      2.76 o
  10   2   3      475.71      488.90      5.82 o
  11   2   3      508.50      485.21      5.94 o
  12   2   3      365.49      351.31      4.81 o
  13   2   3      562.61      514.63      7.61 o
  14   2   3       15.84       14.09      1.49 o
  15   2   3      127.21      118.58      3.71 o
  16   2   3      278.61      284.78      6.04 o
  17   2   3      147.80      140.82      4.32 o
  18   2   3      207.72      212.38      5.54 o
  19   2   3       88.29       83.56      4.06 o
  20   2   3      116.42      117.94      6.54 o
  21   2   3      285.17      284.30      7.20 o
  22   2   3      109.05      104.24      6.37 o
   0   3   3     7845.03     8219.90    214.90 o
   1   3   3      139.08      124.88      8.14 o
   2   3   3      304.07      321.82      6.21 o
   3   3   3     1284.35     1381.46     19.23 o
   4   3   3      888.01      977.14     13.98 o
   5   3   3        9.00       11.18      0.84 o
   6   3   3      393.84      443.30      5.85 o
   7   3   3      158.31      159.61      2.94 o
   8   3   3      238.37      238.91      3.57 o
   9   3   3      593.77      570.94      7.40 o
  10   3   3       60.39       58.79      1.61 o
  11   3   3      570.17      559.16      6.73 o
  12   3   3     1368.02     1324.26     15.06 o
  13   3   3      131.11      144.06      3.16 o
  14   3   3       54.92       54.39      2.38 o
  15   3   3       10.47       12.14      1.58 o
  16   3   3        0.75        1.44      1.31 o
  17   3   3      164.22      169.56      4.77 o
  18   3   3      123.98      126.50      5.92 o
  19   3   3       19.60       17.67      2.34 o
  20   3   3      150.31      175.31      6.79 o
  21   3   3        4.71        3.76      2.29 o
  22   3   3        2.80        0.42      2.26 o
   1   4   3     1225.26     1455.48     21.20 o
   2   4   3     1174.80     1298.68     17.27 o
   3   4   3      417.26      499.20      6.53 o
   4   4   3      261.09      266.92      4.06 o
   5   4   3     1425.98     1552.57     19.10 o
   6   4   3       92.59       83.09      1.71 o
   7   4   3      620.68      674.67      7.87 o
   8   4   3      814.68      827.48     14.77 o
   9   4   3      280.81      281.45      3.70 o
  10   4   3      759.16      721.83      8.26 o
  11   4   3      130.51      140.12      3.95 o
  12   4   3      151.70      153.14      3.59 o
  13   4   3      176.39      174.38      3.57 o
  14   4   3       90.41       88.36      2.74 o
  15   4   3        5.97        7.79      1.43 o
  16   4   3      218.41      220.99      4.95 o
  17   4   3       56.93       60.08      3.80 o
  18   4   3       22.51       24.44      2.89 o
  19   4   3      133.28      136.06      5.27 o
  20   4   3        3.56        2.58      2.07 o
  21   4   3       13.06       12.57      2.69 o
  22   4   3       23.20       26.67      3.98 o
   0   5   3      214.22      211.51      4.16 o
   1   5   3      347.26      334.37      5.19 o
   2   5   3      107.17      126.29      2.16 o
   3   5   3      593.99      648.69     11.74 o
   4   5   3      128.77      118.97      2.14 o
   5   5   3       55.30       54.14      2.21 o
   6   5   3       45.11       53.30      1.37 o
   7   5   3      234.98      239.34      3.35 o
   8   5   3       83.25       85.94      1.90 o
   9   5   3       64.44       57.15      1.65 o
  10   5   3       98.32      102.93      2.51 o
  11   5   3      514.73      519.33      7.13 o
  12   5   3      337.31      325.05      5.66 o
  13   5   3      304.82      313.34      5.72 o
  14   5   3        1.13        3.18      1.26 o
  15   5   3        2.77        4.25      1.52 o
  16   5   3      221.61      221.60      5.55 o
  17   5   3       47.25       50.49      3.12 o
  18   5   3       26.79       26.77      2.89 o
  19   5   3       33.77       38.66      4.25 o
  20   5   3       99.67       90.73      4.99 o
  21   5   3      107.53      119.97      9.62 o
   1   6   3      829.03      802.92      8.67 o
   2   6   3        5.28        4.20      0.87 o
   3   6   3      265.01      277.95      3.96 o
   4   6   3      274.66      280.37      3.99 o
   5   6   3      291.58      275.45      3.84 o
   6   6   3      129.47      137.57      2.84 o
   7   6   3      179.51      172.23      3.12 o
   8   6   3      304.99      275.98      4.28 o
   9   6   3      419.20      389.52      5.49 o
  10   6   3      341.62      337.54      5.82 o
  11   6   3      335.77      293.76      4.99 o
  12   6   3      233.43      209.62      4.55 o
  13   6   3        1.66        3.36      1.13 o
  14   6   3      144.33      149.08      4.93 o
  15   6   3       20.34       19.63      1.83 o
  16   6   3       53.27       55.88      3.29 o
  17   6   3        3.15        0.76      1.87 o
  18   6   3       55.32       54.78      4.30 o
  19   6   3       10.51       10.15      3.44 o
  20   6   3       19.08       26.75      5.52 o
   0   7   3     1820.58     1847.62     22.91 o
   1   7   3     1019.28      962.87      9.22 o
   2   7   3        1.81        1.45      0.82 o
   3   7   3      150.04      130.21      2.45 o
   4   7   3       32.54       30.14      1.38 o
   5   7   3     1093.30     1035.74     11.03 o
   6   7   3      770.90      683.48      8.47 o
   7   7   3      147.50      130.15      3.49 o
   8   7   3      863.21      803.33     10.55 o
   9   7   3      256.14      225.40      5.11 o
  10   7   3      128.58      122.59      3.73 o
  11   7   3       31.00       32.73      2.27 o
  12   7   3      141.77      141.97      4.37 o
  13   7   3       48.00       38.56      2.62 o
  14   7   3       33.24       33.21      2.54 o
  15   7   3       35.84       34.00      2.88 o
  16   7   3       92.69       99.07      6.34 o
  17   7   3       21.90       20.03      3.50 o
  18   7   3       12.32        9.96      2.74 o
  19   7   3        6.55       10.00      2.80 o
   1   8   3      427.11      403.16      4.96 o
   2   8   3      324.84      292.19      4.01 o
   3   8   3      519.49      482.59      5.61 o
   4   8   3      180.40      169.26      3.23 o
   5   8   3      485.87      478.03      6.73 o
   6   8   3        7.05        3.44      1.04 o
   7   8   3      292.43      266.80      5.04 o
   8   8   3      258.86      232.41      5.07 o
   9   8   3      101.57       92.59      3.54 o
  10   8   3      116.64      119.18      3.97 o
  11   8   3       81.00       73.60      3.42 o
  12   8   3       86.88       83.54      3.66 o
  13   8   3      178.72      173.57      5.05 o
  14   8   3       71.33       70.52      3.61 o
  15   8   3       25.71       23.44      4.09 o
  16   8   3       29.91       24.31      3.19 o
  17   8   3       31.68       26.09      3.33 o
  18   8   3       28.11       23.67      3.53 o
   0   9   3      517.43      494.22      8.43 o
   1   9   3       16.09       14.44      1.22 o
   2   9   3      162.95      162.40      3.02 o
   3   9   3       20.02       17.41      1.30 o
   4   9   3       37.87       35.67      1.87 o
   5   9   3       55.47       52.83      2.22 o
   6   9   3       88.99       89.22      2.77 o
   7   9   3       12.72       11.76      2.22 o
   8   9   3       31.60       27.93      2.43 o
   9   9   3       29.33       27.68      2.43 o
  10   9   3       83.18       81.00      3.74 o
  11   9   3       85.97       85.21      3.92 o
  12   9   3       34.78       35.14      2.83 o
  13   9   3       83.55       77.08      4.82 o
  14   9   3        2.88       -0.09      4.22 o
  15   9   3      130.91      129.37      5.90 o
  16   9   3       50.81       45.52      5.44 o
  17   9   3       22.02       22.66      3.35 o
   1  10   3      103.67      104.50      3.32 o
   2  10   3      260.66      260.52      4.17 o
   3  10   3      314.02      308.61      5.23 o
   4  10   3        0.95        3.72      1.39 o
   5  10   3       23.57       24.34      1.81 o
   6  10   3       69.77       72.08      3.83 o
   7  10   3       64.41       64.00      3.64 o
   8  10   3       24.50       24.44      3.60 o
   9  10   3       40.01       33.23      3.12 o
  10  10   3       19.78       21.57      3.59 o
  11  10   3       19.75       18.44      2.91 o
  12  10   3       83.59       79.55      5.20 o
  13  10   3       52.06       53.57      4.41 o
  14  10   3       73.91       74.17      5.14 o
  15  10   3       35.99       35.05      3.87 o
   0  11   3       35.96       39.76      3.81 o
   1  11   3      229.76      237.08      4.22 o
   2  11   3       43.97       44.06      2.41 o
   3  11   3      106.16      113.78      3.56 o
   4  11   3       31.36       28.10      2.08 o
   5  11   3       30.03       39.16      2.80 o
   6  11   3       60.24       60.40      3.95 o
   7  11   3       79.00       72.21      5.19 o
   8  11   3       24.41       23.28      3.36 o
   9  11   3       47.52       44.37      4.31 o
  10  11   3       15.52       13.16      3.80 o
  11  11   3       36.50       51.32      4.53 o
  12  11   3       56.14       55.64      4.71 o
  13  11   3       71.74       75.34      5.66 o
   1  12   3       17.63       16.32      2.01 o
   2  12   3       16.19       17.06      2.15 o
   3  12   3       14.77       15.59      2.76 o
   4  12   3       40.98       41.22      3.96 o
   5  12   3       19.78       18.14      3.49 o
   6  12   3       51.93       62.78      7.82 o
   7  12   3       29.09       28.87      3.91 o
   8  12   3       59.32       66.34      5.38 o
   9  12   3       27.60       23.91      5.17 o
  10  12   3      123.91      132.40     12.17 o
  11  12   3       56.71       59.53      5.15 o
   0  13   3       58.77       61.60      8.05 o
   1  13   3       19.72       22.39      4.11 o
   2  13   3        4.22        4.03      2.55 o
   3  13   3       50.79       56.00      4.53 o
   4  13   3       15.57       10.59      3.41 o
   5  13   3       13.65       16.55      3.81 o
   6  13   3       57.88       66.63      5.86 o
   7  13   3       68.31       70.43      8.25 o
   0   0   4     4070.64     4022.16    105.49 o
   2   0   4      158.53      188.46      6.31 o
   4   0   4     2631.76     2667.82     50.07 o
   6   0   4     3944.11     4614.01     69.84 o
   8   0   4      664.81      763.43     10.66 o
  10   0   4      245.56      274.31      4.88 o
  12   0   4     2143.10     2050.29     31.24 o
  14   0   4      588.53      551.20     10.66 o
  16   0   4      160.31      166.84      7.87 o
  18   0   4       54.49       59.37      4.64 o
  20   0   4      464.33      497.07     21.33 o
  22   0   4       18.62       15.38      6.35 o
   1   1   4     2304.95     2491.94     38.17 o
   2   1   4     3954.61     4145.13     77.09 o
   3   1   4      834.74      887.35     14.27 o
   4   1   4      101.68      108.37      2.28 o
   5   1   4      122.78      119.64      3.62 o
   6   1   4      439.82      487.45      6.66 o
   7   1   4      384.07      385.49      5.59 o
   8   1   4      469.73      538.89      6.70 o
   9   1   4        3.97        6.42      0.76 o
  10   1   4      114.99      129.14      2.54 o
  11   1   4      720.03      740.42      8.31 o
  12   1   4        6.70        9.61      1.09 o
  13   1   4      267.25      219.75      3.94 o
  14   1   4      112.67      119.57      3.29 o
  15   1   4       64.68       60.04      2.60 o
  16   1   4       13.77       10.65      1.74 o
  17   1   4       10.07        6.41      1.66 o
  18   1   4        5.27        1.35      1.61 o
  19   1   4      122.97      121.83      5.99 o
  20   1   4       26.41       27.08      2.76 o
  21   1   4      229.21      238.66      6.57 o
  22   1   4       12.51       10.34      2.46 o
   0   2   4     7137.33        0.07      0.34 o
   1   2   4     5492.37     5650.75    104.80 o
   2   2   4     1786.29     1911.40     43.78 o
   3   2   4      193.27      206.34      6.52 o
   4   2   4      623.49      663.04     14.40 o
   5   2   4      565.57      611.81     15.91 o
   6   2   4      235.12      266.41      5.69 o
   7   2   4       68.77       85.77      2.09 o
   8   2   4      176.88      206.09      3.66 o
   9   2   4      106.43      124.48      2.42 o
  10   2   4      132.77      146.02      2.49 o
  11   2   4      701.43      760.86      8.57 o
  12   2   4       88.99       65.45      1.95 o
  13   2   4       67.74       59.80      2.64 o
  14   2   4      136.84      128.73      3.34 o
  15   2   4       27.92       31.60      2.07 o
  16   2   4      115.94      123.73      3.90 o
  17   2   4       49.56       47.65      2.87 o
  18   2   4       10.85        9.34      1.91 o
  19   2   4       58.20       59.76      3.50 o
  20   2   4       14.01       16.20      2.42 o
  21   2   4       72.14       67.38      4.32 o
  22   2   4       39.96       43.78      4.08 o
   1   3   4      454.07      512.58     12.37 o
   2   3   4      792.30      814.17     11.98 o
   3   3   4      132.02      144.80      4.10 o
   4   3   4     1153.11     1288.45     20.81 o
   5   3   4     1745.06     2010.85     18.77 o
   6   3   4      215.39      208.27      3.96 o
   7   3   4      208.17      239.84      3.87 o
   8   3   4      250.49      229.94      3.85 o
   9   3   4      704.27      729.89      8.48 o
  10   3   4      546.08      505.85      6.93 o
  11   3   4      339.58      313.05      4.35 o
  12   3   4      389.66      355.63      4.92 o
  13   3   4      125.35      129.57      3.07 o
  14   3   4       23.81       25.11      2.20 o
  15   3   4       56.40       65.17      2.76 o
  16   3   4       71.21       71.08      3.01 o
  17   3   4        4.19        4.26      1.64 o
  18   3   4       78.01       81.29      3.75 o
  19   3   4      101.91      104.09      5.24 o
  20   3   4       15.26       18.56      2.78 o
  21   3   4      114.61      108.40      5.28 o
  22   3   4        9.79       12.54      2.81 o
   0   4   4      141.54      138.73      6.37 o
   1   4   4      746.97      833.21      9.69 o
   2   4   4      253.11      280.48      5.18 o
   3   4   4      590.88      676.73      7.41 o
   4   4   4      553.86      569.43      6.73 o
   5   4   4       45.30       48.04      1.47 o
   6   4   4       93.38       87.66      1.87 o
   7   4   4      225.30      255.72      3.91 o
   8   4   4        5.43        4.17      0.88 o
   9   4   4      173.23      165.87      3.40 o
  10   4   4      124.69      125.54      3.23 o
  11   4   4       20.09       17.63      1.33 o
  12   4   4      165.91      144.92      4.26 o
  13   4   4      130.98      134.25      3.31 o
  14   4   4       21.16       22.28      1.89 o
  15   4   4        7.39        6.81      1.55 o
  16   4   4       67.68       69.11      3.26 o
  17   4   4       93.67       97.40      4.41 o
  18   4   4       53.50       50.79      4.18 o
  19   4   4       39.73       42.38      6.24 o
  20   4   4      106.20      108.40      5.18 o
  21   4   4       99.45      102.51      5.19 o
   1   5   4      198.80      262.94      3.70 o
   2   5   4      313.21      308.50      4.40 o
   3   5   4       18.83       12.93      0.82 o
   4   5   4      161.06      179.49      3.06 o
   5   5   4       27.49       32.92      1.64 o
   6   5   4       32.83       40.82      1.31 o
   7   5   4       23.35       25.79      1.49 o
   8   5   4      153.49      150.75      3.35 o
   9   5   4      385.71      381.59      5.52 o
  10   5   4      260.41      259.00      3.76 o
  11   5   4      180.73      189.39      3.55 o
  12   5   4       87.88       88.59      2.51 o
  13   5   4      136.09      146.46      3.35 o
  14   5   4      187.94      182.97      4.20 o
  15   5   4       57.59       57.51      2.95 o
  16   5   4       85.47       88.25      4.27 o
  17   5   4      235.79      241.38      6.02 o
  18   5   4       95.52       97.33      4.61 o
  19   5   4       87.71       88.41      6.73 o
  20   5   4        0.41       -0.32      1.91 o
  21   5   4        6.11        9.77      2.60 o
   0   6   4      322.02      319.13      7.74 o
   1   6   4      134.65      154.94      2.89 o
   2   6   4      196.69      190.24      3.68 o
   3   6   4      141.99      142.66      3.55 o
   4   6   4      583.72      590.90      6.77 o
   5   6   4      125.70      102.63      2.15 o
   6   6   4      951.80      955.30     10.05 o
   7   6   4       36.40       35.43      1.62 o
   8   6   4       60.00       61.93      2.00 o
   9   6   4      744.79      729.45      8.84 o
  10   6   4      348.90      323.84      5.55 o
  11   6   4      279.33      260.78      5.01 o
  12   6   4      199.15      189.58      3.91 o
  13   6   4      253.16      241.21      4.61 o
  14   6   4      198.18      215.09      4.46 o
  15   6   4        7.26       12.59      2.16 o
  16   6   4       31.86       33.29      2.43 o
  17   6   4       59.91       62.22      3.20 o
  18   6   4      110.49      108.59      4.80 o
  19   6   4       15.34       22.93      3.31 o
  20   6   4       89.89       80.98      5.51 o
   1   7   4      125.19      121.34      2.40 o
   2   7   4      778.40      780.99      8.18 o
   3   7   4       75.60       76.98      1.96 o
   4   7   4      187.71      175.53      3.10 o
   5   7   4       96.63       81.46      3.33 o
   6   7   4      431.90      449.32      6.19 o
   7   7   4      240.05      212.53      3.83 o
   8   7   4       29.00       20.64      1.79 o
   9   7   4       26.31       23.59      1.77 o
  10   7   4      366.83      369.55      7.17 o
  11   7   4       22.40       25.69      2.08 o
  12   7   4      342.46      350.17     12.60 o
  13   7   4      125.02      129.11      4.40 o
  14   7   4      185.26      181.16      5.03 o
  15   7   4       19.98       20.62      2.80 o
  16   7   4        3.01        3.18      2.61 o
  17   7   4      132.89      133.39      5.79 o
  18   7   4        0.00        1.35      2.22 o
  19   7   4       23.82       27.37      3.55 o
   0   8   4      106.16      107.01      3.30 o
   1   8   4        4.54        3.05      0.85 o
   2   8   4      156.75      136.67      2.61 o
   3   8   4      243.33      231.89      3.90 o
   4   8   4      233.90      209.75      3.95 o
   5   8   4       99.86       90.11      2.66 o
   6   8   4      282.69      275.54      4.73 o
   7   8   4       35.75       39.93      2.01 o
   8   8   4      140.21      143.34      3.94 o
   9   8   4      124.51      125.40      4.57 o
  10   8   4      143.24      133.39      4.51 o
  11   8   4      361.40      369.24      7.65 o
  12   8   4       87.23       88.74      4.55 o
  13   8   4       10.67       14.69      3.93 o
  14   8   4       36.84       40.27      4.25 o
  15   8   4       75.58       75.77      6.77 o
  16   8   4       29.79       29.13      7.90 o
  17   8   4        3.44        5.88      2.42 o
  18   8   4       17.13       13.08      2.90 o
   1   9   4        6.84        6.00      1.13 o
   2   9   4       14.39       15.17      1.25 o
   3   9   4        7.56       10.00      1.40 o
   4   9   4        4.51        4.90      1.09 o
   5   9   4       94.97       96.32      2.87 o
   6   9   4       19.21       22.65      1.72 o
   7   9   4        7.20        3.75      1.54 o
   8   9   4       28.50       24.40      2.35 o
   9   9   4       20.50       22.99      2.88 o
  10   9   4       49.30       50.36      3.34 o
  11   9   4       29.53       27.77      2.52 o
  12   9   4       53.09       52.69      4.77 o
  13   9   4       35.37       35.59      3.10 o
  14   9   4       28.84       32.63      4.22 o
  15   9   4       35.71       36.66      7.76 o
  16   9   4       77.38       78.81      5.00 o
  17   9   4       54.55       59.45      4.66 o
   0  10   4      119.89      115.08      5.18 o
   1  10   4       79.04       73.41      2.45 o
   2  10   4       83.17       81.11      2.92 o
   3  10   4       89.43       91.67      3.06 o
   4  10   4       81.58       93.82      3.02 o
   5  10   4       68.58       65.38      2.67 o
   6  10   4      266.13      265.61      5.57 o
   7  10   4       63.20       60.56      3.29 o
   8  10   4       41.21       40.76      3.25 o
   9  10   4       25.71       22.66      2.53 o
  10  10   4        6.55        7.22      3.03 o
  11  10   4       77.99       69.15      9.45 o
  12  10   4       72.19       75.86      5.39 o
  13  10   4       22.00       21.17      5.91 o
  14  10   4       53.39       54.35      4.47 o
  15  10   4       52.25       48.55      5.83 o
   1  11   4      210.92      212.61      4.50 o
   2  11   4      284.92      282.42      5.27 o
   3  11   4        7.30        7.91      1.55 o
   4  11   4       77.74       78.03      4.77 o
   5  11   4       11.68       11.22      1.86 o
   6  11   4       24.85       25.39      2.52 o
   7  11   4       49.08       47.74      4.41 o
   8  11   4        9.30        7.21      2.60 o
   9  11   4       13.94       12.02      2.90 o
  10  11   4      191.98      210.65      7.97 o
  11  11   4       40.32       34.28      3.91 o
  12  11   4       40.54       39.98      4.20 o
  13  11   4       77.55       76.34     12.11 o
   0  12   4      382.18      383.65     16.75 o
   1  12   4        8.48        7.57      2.04 o
   2  12   4        7.69        7.01      1.79 o
   3  12   4       26.86       29.11      2.72 o
   4  12   4       79.48       88.27      5.14 o
   5  12   4       16.79       22.20      4.44 o
   6  12   4        7.52        3.60      4.23 o
   7  12   4       65.70       71.15      5.64 o
   8  12   4      138.53      145.93      7.57 o
   9  12   4       39.08       33.02      5.72 o
  10  12   4       18.20       22.77      3.73 o
  11  12   4       14.15       17.14      3.41 o
   1  13   4       65.09       70.61      5.99 o
   2  13   4       46.95       57.08      5.47 o
   3  13   4       21.42       16.44      3.12 o
   4  13   4       14.88       16.34      3.76 o
   5  13   4       27.43       27.84      5.67 o
   6  13   4        4.49        7.77      3.20 o
   7  13   4        0.84        3.30      2.96 o
   2   0   5    10867.23       -0.45      0.45 o
   4   0   5      731.27      785.68     16.02 o
   6   0   5     2155.43     2374.73     45.28 o
   8   0   5      784.83      904.23     11.19 o
  10   0   5      931.63     1101.67     17.59 o
  12   0   5       39.17       39.76      3.33 o
  14   0   5       20.64       22.51      2.30 o
  16   0   5      118.81      130.02      5.61 o
  18   0   5       14.78        8.77      2.67 o
  20   0   5       83.54       91.36      6.27 o
  22   0   5       40.38       48.61      5.16 o
   0   1   5     2569.71     1697.06     46.28 o
   1   1   5     2067.50     2229.83     37.33 o
   2   1   5      528.93      553.57     14.58 o
   3   1   5      365.43      418.44      7.49 o
   4   1   5      448.23      486.37      7.48 o
   5   1   5      293.98      343.45      5.62 o
   6   1   5     2219.21     2536.92     32.25 o
   7   1   5      480.45      524.88      7.23 o
   8   1   5      926.58      941.86     10.87 o
   9   1   5      147.84      170.08      2.87 o
  10   1   5      663.67      744.91     10.77 o
  11   1   5       79.37       87.06      2.20 o
  12   1   5      439.50      428.69      6.02 o
  13   1   5       84.56       92.86      2.54 o
  14   1   5      279.66      302.03      5.01 o
  15   1   5      486.22      489.16      7.73 o
  16   1   5      116.83      127.37      4.77 o
  17   1   5       56.16       56.47      3.09 o
  18   1   5       96.95       91.17      3.82 o
  19   1   5       18.14       12.72      2.22 o
  20   1   5       97.98      102.43      4.43 o
  21   1   5       41.80       42.88      3.41 o
  22   1   5       19.81       18.86      2.73 o
   2   2   5     4542.75     4779.65     83.48 o
   3   2   5      738.47      772.57     11.34 o
   4   2   5      185.88      234.06      4.78 o
   5   2   5      569.32      637.88      7.58 o
   6   2   5      664.91      691.13      8.41 o
   7   2   5     1011.15     1102.54     12.71 o
   8   2   5       79.80       99.91      2.30 o
   9   2   5       51.94       62.72      1.83 o
  10   2   5     1775.41     1763.34     19.57 o
  11   2   5      554.84      538.78      6.50 o
  12   2   5      279.96      260.63      4.25 o
  13   2   5       22.14       21.69      1.48 o
  14   2   5       47.16       39.82      2.13 o
  15   2   5      177.74      174.71      4.11 o
  16   2   5       45.21       36.36      2.29 o
  17   2   5      115.19      112.26      4.10 o
  18   2   5       25.99       28.87      2.96 o
  19   2   5      114.26      119.30      4.75 o
  20   2   5       58.61       62.97      3.74 o
  21   2   5       45.43       56.06      4.53 o
  22   2   5       21.82       28.95      3.48 o
   0   3   5     5221.02     5549.31    145.95 o
   1   3   5       87.09       91.06      3.01 o
   2   3   5     2700.16     2879.09     38.77 o
   3   3   5     1281.77     1409.57     19.82 o
   4   3   5     2061.96     2298.22     31.32 o
   5   3   5      138.50      158.43      2.92 o
   6   3   5      206.44      227.43      3.43 o
   7   3   5      378.66      393.93      5.14 o
   8   3   5      705.35      724.23      9.13 o
   9   3   5      490.10      489.57      6.27 o
  10   3   5      377.56      379.90      5.32 o
  11   3   5      150.56      159.72      4.64 o
  12   3   5      803.50      798.20      9.18 o
  13   3   5      226.15      226.90      4.38 o
  14   3   5       87.19       87.64      2.86 o
  15   3   5      481.29      480.16      7.75 o
  16   3   5      162.02      166.28      4.42 o
  17   3   5      137.70      150.58      5.02 o
  18   3   5       34.07       31.63      2.97 o
  19   3   5      105.61      103.07      4.82 o
  20   3   5      218.83      232.15      7.04 o
  21   3   5       68.26       65.03      4.42 o
  22   3   5       24.69       25.94      3.35 o
   1   4   5      438.03      519.73      7.03 o
   2   4   5     1107.75     1191.99     20.91 o
   3   4   5      213.33      252.49      4.17 o
   4   4   5       23.75       24.68      1.15 o
   5   4   5      881.59     1073.32     11.46 o
   6   4   5      726.20      796.83      8.90 o
   7   4   5      317.05      318.51      6.32 o
   8   4   5      250.11      242.63      4.20 o
   9   4   5       67.26       61.02      2.08 o
  10   4   5      113.36      113.28      3.13 o
  11   4   5       18.97       18.95      1.69 o
  12   4   5       71.40       69.42      2.22 o
  13   4   5       20.94       20.33      1.55 o
  14   4   5       49.66       47.02      4.15 o
  15   4   5       64.72       64.02      2.97 o
  16   4   5       20.18       19.16      2.06 o
  17   4   5       90.51       82.50      3.70 o
  18   4   5       52.10       50.49      4.49 o
  19   4   5       73.97       77.36      4.27 o
  20   4   5       55.43       54.68      5.28 o
  21   4   5       48.29       40.45      3.61 o
   0   5   5       96.61       69.07      3.11 o
   1   5   5       31.54       32.02      1.57 o
   2   5   5       27.25       26.75      1.29 o
   3   5   5      666.59      689.33     13.47 o
   4   5   5       73.33       61.84      1.52 o
   5   5   5      306.20      282.07      3.72 o
   6   5   5      203.79      197.24      6.15 o
   7   5   5       79.08       79.50      2.24 o
   8   5   5       30.78       27.58      1.54 o
   9   5   5       80.01       76.96      2.57 o
  10   5   5      369.74      348.72      5.36 o
  11   5   5       96.34      100.29      3.23 o
  12   5   5       19.36       23.23      1.41 o
  13   5   5       22.72       22.64      1.55 o
  14   5   5      313.04      340.85      6.10 o
  15   5   5      135.14      128.56      3.63 o
  16   5   5       32.78       28.75      2.21 o
  17   5   5       24.89       17.08      2.00 o
  18   5   5       12.33       13.26      2.13 o
  19   5   5       29.56       25.45      2.65 o
  20   5   5       21.10       28.78      5.06 o
  21   5   5       16.39       15.58      2.61 o
   1   6   5      153.34      120.73      2.58 o
   2   6   5     1094.84     1055.08     11.39 o
   3   6   5       58.35       52.15      1.68 o
   4   6   5      320.26      327.00      4.37 o
   5   6   5      478.42      441.10      5.47 o
   6   6   5       79.28       62.52      1.81 o
   7   6   5      350.91      284.25      4.06 o
   8   6   5      540.36      512.27      6.21 o
   9   6   5      194.33      210.47      3.63 o
  10   6   5      182.86      185.39      5.44 o
  11   6   5      261.49      234.80      4.60 o
  12   6   5       23.44       25.91      1.75 o
  13   6   5      273.43      266.56      5.29 o
  14   6   5       29.15       28.25      2.04 o
  15   6   5       58.40       53.09      2.73 o
  16   6   5       94.68       93.83      3.81 o
  17   6   5       58.59       63.45      3.48 o
  18   6   5       32.85       34.30      2.96 o
  19   6   5       55.68       64.34      3.70 o
  20   6   5       72.19       71.72      5.19 o
   0   7   5     2244.95     2054.10     27.99 o
   1   7   5        6.09        4.03      0.87 o
   2   7   5      486.50      474.66      5.63 o
   3   7   5        3.92        2.09      0.81 o
   4   7   5      174.04      142.64      2.80 o
   5   7   5      121.52      118.69      2.75 o
   6   7   5       63.85       57.79      2.10 o
   7   7   5      226.87      219.59      3.90 o
   8   7   5       88.61       77.85      2.59 o
   9   7   5      145.51      155.53      3.89 o
  10   7   5      124.10      120.61      3.37 o
  11   7   5       29.46       28.06      2.08 o
  12   7   5       12.36       15.99      1.75 o
  13   7   5       37.39       36.96      3.04 o
  14   7   5       89.29       84.38      3.58 o
  15   7   5       23.33       29.72      2.75 o
  16   7   5       25.09       21.11      2.80 o
  17   7   5      104.23      112.78      6.42 o
  18   7   5       78.52       78.22      4.88 o
  19   7   5       18.85       23.40      3.40 o
   1   8   5      145.91      137.56      2.73 o
   2   8   5      121.93      107.78      2.61 o
   3   8   5       48.95       51.46      2.02 o
   4   8   5      116.92      106.63      2.78 o
   5   8   5       22.20       29.26      1.73 o
   6   8   5       11.33       10.06      1.27 o
   7   8   5      404.89      397.14      7.48 o
   8   8   5      112.78      112.38      3.36 o
   9   8   5       28.46       26.66      2.04 o
  10   8   5      160.62      156.17      4.19 o
  11   8   5       36.74       36.39      2.54 o
  12   8   5      274.73      269.63      6.33 o
  13   8   5       21.47       20.90      2.22 o
  14   8   5      184.49      177.60      5.51 o
  15   8   5      101.63      101.64      4.59 o
  16   8   5       24.00       29.22      3.34 o
  17   8   5       39.81       40.77      8.02 o
  18   8   5      139.43      131.17      6.05 o
   0   9   5      141.80      151.35      4.95 o
   1   9   5        0.81        0.23      0.84 o
   2   9   5       13.58       13.81      1.28 o
   3   9   5       11.62       13.22      1.38 o
   4   9   5       25.25       28.85      1.87 o
   5   9   5        6.65        7.32      1.31 o
   6   9   5       46.61       47.29      2.32 o
   7   9   5      105.27      102.75      3.22 o
   8   9   5       26.89       24.98      2.17 o
   9   9   5       28.57       31.34      2.47 o
  10   9   5       13.91       13.74      1.99 o
  11   9   5       19.28       20.95      2.58 o
  12   9   5       32.76       31.13      3.63 o
  13   9   5       14.15       18.29      2.79 o
  14   9   5       52.35       54.24      5.81 o
  15   9   5      114.82      113.73      5.62 o
  16   9   5        3.74        2.56      2.23 o
  17   9   5       28.87       28.53      3.53 o
   1  10   5       45.21       50.69      2.25 o
   2  10   5       43.75       46.80      2.31 o
   3  10   5       10.67       11.36      1.47 o
   4  10   5      120.42      118.95      3.27 o
   5  10   5        6.55        7.78      1.39 o
   6  10   5        3.41        2.65      1.25 o
   7  10   5       64.81       55.80      4.70 o
   8  10   5       89.08       83.85      3.76 o
   9  10   5       22.10       25.30      2.60 o
  10  10   5       66.26       58.48      4.44 o
  11  10   5       39.38       41.04      6.41 o
  12  10   5       60.48       60.94      5.86 o
  13  10   5       50.58       47.95      4.19 o
  14  10   5       30.90       24.46      3.32 o
  15  10   5       15.08       12.61      2.88 o
   0  11   5      300.62      307.53      7.91 o
   1  11   5       55.19       56.84      2.69 o
   2  11   5      128.27      121.35      3.61 o
   3  11   5      201.42      218.37      4.62 o
   4  11   5      313.11      325.06      6.89 o
   5  11   5       50.45       53.98      3.02 o
   6  11   5        8.24        6.85      2.42 o
   7  11   5       70.45       90.85      5.53 o
   8  11   5       58.10       64.11      6.71 o
   9  11   5       77.85       87.16      5.69 o
  10  11   5       21.64       27.28      3.65 o
  11  11   5       83.31       99.18      6.75 o
  12  11   5      131.23      136.20      6.58 o
  13  11   5       33.96       36.21      8.86 o
   1  12   5       25.75       28.84      4.01 o
   2  12   5        5.52        6.12      3.59 o
   3  12   5       11.50        9.53      2.58 o
   4  12   5       28.20       30.71      3.43 o
   5  12   5       70.47       75.50      5.76 o
   6  12   5       20.79       17.60      3.57 o
   7  12   5       33.51       28.07      6.16 o
   8  12   5        2.07        3.51      5.48 o
   9  12   5       79.98       76.57      5.81 o
  10  12   5       17.07       21.91      3.69 o
   0  13   5        7.11        0.55      3.97 o
   1  13   5        0.60       -0.45      2.60 o
   2  13   5       15.10       14.65      3.56 o
   3  13   5       21.65       22.65      3.97 o
   4  13   5       13.45       14.98      4.93 o
   5  13   5       38.51       41.53      4.95 o
   6  13   5        8.19        4.88      3.07 o
   2   0   6      807.84      891.49     25.32 o
   4   0   6     2237.40     2394.16     45.67 o
   6   0   6      199.72      226.08      4.71 o
   8   0   6      268.87      290.44      4.37 o
  10   0   6      103.47      117.85      3.59 o
  12   0   6      398.39      358.17      7.58 o
  14   0   6      241.12      232.83      6.11 o
  16   0   6      370.82      383.99     10.42 o
  18   0   6       90.89       99.89      5.68 o
  20   0   6        8.49        9.04      3.27 o
  22   0   6        1.97        7.62      3.22 o
   1   1   6      648.77      578.46     44.66 o
   2   1   6      435.40      413.81      9.33 o
   3   1   6       20.19       28.32      1.84 o
   4   1   6      386.21      379.97     31.73 o
   5   1   6      240.65      266.06      4.60 o
   6   1   6      311.05      313.53      5.27 o
   7   1   6       78.22       83.81      1.58 o
   8   1   6        3.35        3.18      0.64 o
   9   1   6      133.98      134.78      2.17 o
  10   1   6      258.09      282.35      3.94 o
  11   1   6      679.89      638.25      8.05 o
  12   1   6      229.60      227.87      3.97 o
  13   1   6      388.39      372.47      5.64 o
  14   1   6      107.36      103.85      2.83 o
  15   1   6      181.68      187.90      4.28 o
  16   1   6       23.67       23.55      2.15 o
  17   1   6       16.41       15.89      2.60 o
  18   1   6       78.96       75.71      3.64 o
  19   1   6      258.38      277.10      6.66 o
  20   1   6       18.00       18.29      2.50 o
  21   1   6      126.40      127.57      5.77 o
  22   1   6        7.17        3.67      2.43 o
   0   2   6      667.42      322.65     11.10 o
   1   2   6     2185.60     2237.01     43.07 o
   2   2   6      860.27      961.00     13.94 o
   3   2   6     1260.71     1319.03     18.60 o
   4   2   6       56.57       64.65      3.36 o
   5   2   6      629.08      681.45      9.07 o
   6   2   6      225.00      237.79      3.26 o
   7   2   6      241.65      260.16      4.09 o
   8   2   6      457.55      494.35      7.44 o
   9   2   6      240.93      271.82      4.06 o
  10   2   6      374.82      386.19      5.29 o
  11   2   6      636.49      649.42      7.59 o
  12   2   6      488.22      459.33      6.90 o
  13   2   6      190.97      187.69      3.65 o
  14   2   6      742.15      735.03     10.36 o
  15   2   6      134.03      122.50      3.49 o
  16   2   6       66.46       63.66      3.50 o
  17   2   6       80.15       77.32      3.50 o
  18   2   6      147.14      145.44      5.14 o
  19   2   6      114.82      114.16      5.04 o
  20   2   6      302.42      335.78      8.73 o
  21   2   6       50.06       48.11      3.88 o
  22   2   6       41.38       47.74      7.67 o
   1   3   6      662.49      808.79     15.62 o
   2   3   6     2375.98     2551.74     33.86 o
   3   3   6      873.06      855.53     10.07 o
   4   3   6       42.64       46.93      1.54 o
   5   3   6      561.10      579.16      7.14 o
   6   3   6      712.63      723.74      8.61 o
   7   3   6      592.46      612.22      7.32 o
   8   3   6      709.57      698.90      8.23 o
   9   3   6      204.87      220.58      4.01 o
  10   3   6      364.12      363.25      5.66 o
  11   3   6      354.12      367.51      5.81 o
  12   3   6       15.51       20.46      1.77 o
  13   3   6       69.09       62.17      4.26 o
  14   3   6      205.40      220.37      5.42 o
  15   3   6       74.14       73.78      4.04 o
  16   3   6      109.62      117.80      5.77 o
  17   3   6      253.43      247.56      5.96 o
  18   3   6       82.99       80.24      5.49 o
  19   3   6      192.62      193.50      6.17 o
  20   3   6        5.62       10.01      2.50 o
  21   3   6      107.12      107.42      5.29 o
   0   4   6     2245.93     2401.15     36.55 o
   1   4   6      862.66      890.51     10.44 o
   2   4   6      377.98      392.70      5.79 o
   3   4   6      104.23      101.47      1.91 o
   4   4   6      637.11      639.68      7.45 o
   5   4   6      121.64      122.28      2.53 o
   6   4   6      217.46      219.02      3.84 o
   7   4   6      151.59      164.59      3.30 o
   8   4   6      493.09      485.96      6.40 o
   9   4   6      630.32      626.62      7.83 o
  10   4   6      383.76      384.40      5.58 o
  11   4   6      137.22      136.01      3.07 o
  12   4   6       40.18       35.67      2.04 o
  13   4   6       30.61       29.65      2.29 o
  14   4   6       44.08       54.09      4.42 o
  15   4   6       36.04       35.97      2.36 o
  16   4   6      156.02      164.36      4.61 o
  17   4   6       50.89       54.50      3.45 o
  18   4   6      107.12      122.23      4.77 o
  19   4   6       25.81       30.10      3.97 o
  20   4   6      122.32      121.94      5.51 o
  21   4   6       17.48       20.02      2.98 o
   1   5   6      157.86      152.56      3.18 o
   2   5   6      532.10      575.42      7.28 o
   3   5   6       22.44       24.96      1.12 o
   4   5   6      144.64      141.83      3.24 o
   5   5   6      366.25      356.86      5.13 o
   6   5   6       92.42       93.83      2.40 o
   7   5   6      179.64      160.44      3.23 o
   8   5   6      171.45      158.03      3.26 o
   9   5   6       69.86       72.69      2.67 o
  10   5   6       41.79       45.17      2.31 o
  11   5   6       34.28       39.73      2.17 o
  12   5   6       21.73       22.49      2.03 o
  13   5   6      687.59      688.56     10.71 o
  14   5   6       87.32       88.92      3.03 o
  15   5   6      112.27      123.73      3.55 o
  16   5   6        0.58       -0.31      1.28 o
  17   5   6       28.81       31.17      2.62 o
  18   5   6       96.54       92.71      3.74 o
  19   5   6       55.63       54.86      3.83 o
  20   5   6       10.70        7.72      2.74 o
   0   6   6      919.99      850.38     12.77 o
   1   6   6      321.86      320.45      4.29 o
   2   6   6      191.54      200.51      3.60 o
   3   6   6       81.41       96.80      2.26 o
   4   6   6      139.94      144.40      2.69 o
   5   6   6      334.22      299.73      4.19 o
   6   6   6      557.61      523.94      6.30 o
   7   6   6       52.52       62.73      1.83 o
   8   6   6      163.31      142.21      3.26 o
   9   6   6      141.29      117.91      3.34 o
  10   6   6       42.83       40.46      2.29 o
  11   6   6       79.98       79.34      3.45 o
  12   6   6      378.76      393.49      6.63 o
  13   6   6       26.97       27.76      1.82 o
  14   6   6      209.83      212.76      5.09 o
  15   6   6      120.08      111.42      3.98 o
  16   6   6       88.43       89.63      3.74 o
  17   6   6        3.89        3.00      1.85 o
  18   6   6      182.39      170.28      9.30 o
  19   6   6       45.78       46.05      3.61 o
  20   6   6      119.69      130.51      6.85 o
   1   7   6      913.53      805.90      8.91 o
   2   7   6      667.65      541.21      7.04 o
   3   7   6      400.28      357.57      4.98 o
   4   7   6      227.75      223.15      3.94 o
   5   7   6      917.28      832.68     10.02 o
   6   7   6      110.95       89.47      2.52 o
   7   7   6       42.17       38.37      1.82 o
   8   7   6      314.05      287.48      4.70 o
   9   7   6      217.83      202.87      5.11 o
  10   7   6      308.21      291.67      9.19 o
  11   7   6       28.03       30.70      3.37 o
  12   7   6        4.49        6.36      1.42 o
  13   7   6       18.57       15.32      1.82 o
  14   7   6       55.16       53.65      3.04 o
  15   7   6       65.45       68.25      5.87 o
  16   7   6       41.99       46.38      3.61 o
  17   7   6       20.47       17.71      3.53 o
  18   7   6       83.24       83.31      4.96 o
  19   7   6        5.87        5.25      2.47 o
   0   8   6       11.19        5.29      1.39 o
   1   8   6      115.69      102.87      2.60 o
   2   8   6       38.18       43.14      1.88 o
   3   8   6      141.03      119.80      2.96 o
   4   8   6       88.78       76.09      2.85 o
   5   8   6      142.08      132.05      3.15 o
   6   8   6       91.56       84.60      3.01 o
   7   8   6      147.01      135.99      3.92 o
   8   8   6       44.50       42.00      2.23 o
   9   8   6      111.28      108.82      3.85 o
  10   8   6      149.93      153.05      4.51 o
  11   8   6        1.02        1.45      1.24 o
  12   8   6       45.45       44.13      2.80 o
  13   8   6       39.90       36.97      3.07 o
  14   8   6       34.49       31.68      6.25 o
  15   8   6       13.57       11.77      2.37 o
  16   8   6        2.48       -0.29      1.96 o
  17   8   6        7.37        8.12      2.48 o
  18   8   6       19.78       18.77      3.42 o
   1   9   6       29.94       25.56      1.57 o
   2   9   6       63.00       61.66      2.42 o
   3   9   6        3.49        5.40      1.34 o
   4   9   6        9.33        9.83      1.36 o
   5   9   6       34.92       36.37      2.16 o
   6   9   6        5.37        3.34      1.21 o
   7   9   6       24.09       19.65      1.84 o
   8   9   6       96.69       89.73      4.19 o
   9   9   6       45.28       46.88      2.89 o
  10   9   6       79.89       76.28      3.39 o
  11   9   6        0.35       -1.48      1.37 o
  12   9   6       68.62       68.06      3.87 o
  13   9   6       17.81       16.87      2.74 o
  14   9   6      109.83      109.20      5.41 o
  15   9   6       14.49       13.97      2.66 o
  16   9   6      116.88      113.58      5.69 o
   0  10   6      217.75      223.13      6.26 o
   1  10   6       39.25       44.25      2.68 o
   2  10   6      117.51      117.91      3.37 o
   3  10   6       30.87       29.93      2.25 o
   4  10   6       53.12       56.09      2.62 o
   5  10   6       13.92       14.72      1.64 o
   6  10   6      396.70      414.83      6.48 o
   7  10   6       37.04       36.83      2.86 o
   8  10   6       29.38       33.53      2.68 o
   9  10   6      152.31      159.39      9.22 o
  10  10   6       70.65       72.44      8.20 o
  11  10   6      111.76      118.99      5.74 o
  12  10   6       75.93       70.46      4.84 o
  13  10   6      120.98      120.15     11.22 o
  14  10   6        9.90        7.16      5.77 o
  15  10   6       22.23       20.08      3.55 o
   1  11   6      141.09      149.43      4.15 o
   2  11   6       86.14       83.47      3.48 o
   3  11   6      256.20      268.12      5.20 o
   4  11   6       69.06       69.37      2.99 o
   5  11   6      111.25      108.27      4.04 o
   6  11   6        6.47        7.13      2.63 o
   7  11   6      140.71      151.03      6.78 o
   8  11   6      106.64       96.72      5.66 o
   9  11   6        1.34        5.44      2.57 o
  10  11   6      271.60      274.20      9.32 o
  11  11   6      145.88      135.96     14.28 o
  12  11   6       28.38       30.11      3.81 o
  13  11   6       53.95       54.19      4.72 o
   0  12   6      119.65      118.96      9.03 o
   1  12   6        9.53       12.37      3.13 o
   2  12   6        2.05       -2.96      2.39 o
   3  12   6       20.67       16.27      4.58 o
   4  12   6        1.21       -1.48      2.05 o
   5  12   6       53.46       52.00      4.21 o
   6  12   6       32.22       27.89      4.23 o
   7  12   6       22.16       16.69      3.45 o
   8  12   6      108.37      114.74      6.66 o
   9  12   6        1.98       -1.25      2.65 o
  10  12   6       22.65       26.34      3.96 o
   1  13   6       62.00       69.18     11.74 o
   2  13   6       22.72       13.64      5.08 o
   3  13   6        4.03        3.14      3.04 o
   4  13   6       25.20       23.84      4.18 o
   5  13   6       23.79       25.20      5.42 o
   6  13   6        7.79        6.35      3.16 o
   2   0   7     1840.03     1970.88     54.50 o
   4   0   7      553.68      587.93     11.80 o
   6   0   7      791.76      887.83     14.33 o
   8   0   7     1668.69     1714.88     20.42 o
  10   0   7      192.69      213.66      5.14 o
  12   0   7      299.25      292.77      8.16 o
  14   0   7        0.89        3.34      2.15 o
  16   0   7       82.74       95.24     11.45 o
  18   0   7       23.22       24.14      4.13 o
  20   0   7       47.59       50.39      4.83 o
  22   0   7       15.07       22.24      5.05 o
   0   1   7      387.67      403.24      9.52 o
   1   1   7      551.49      614.28     11.05 o
   2   1   7      226.22      220.09      8.73 o
   3   1   7     2250.43     2527.23     34.24 o
   4   1   7       22.49       29.88      1.72 o
   5   1   7      440.42      477.09      6.73 o
   6   1   7       32.67       49.17      1.74 o
   7   1   7      111.97      112.79      2.26 o
   8   1   7       70.89       58.79      2.08 o
   9   1   7      366.95      406.87      4.76 o
  10   1   7      178.59      188.01      3.32 o
  11   1   7      507.79      488.37      6.82 o
  12   1   7      430.86      390.03      5.73 o
  13   1   7      217.14      225.28      4.15 o
  14   1   7       66.57       66.06      2.49 o
  15   1   7      111.54      117.77      3.39 o
  16   1   7        6.89        6.52      1.53 o
  17   1   7       31.94       34.04      2.59 o
  18   1   7       90.18       86.85      6.41 o
  19   1   7        9.85        7.44      2.33 o
  20   1   7        1.73        4.44      2.36 o
  21   1   7       54.70       56.01      4.09 o
  22   1   7       43.49       45.08      8.37 o
   1   2   7      774.75      874.23     10.05 o
   2   2   7      583.48      716.14     10.36 o
   3   2   7       53.42       36.05      1.74 o
   4   2   7      389.38      437.44      5.77 o
   5   2   7      495.78      551.50      7.51 o
   6   2   7       38.07       47.92      2.27 o
   7   2   7      134.29      190.60      4.38 o
   8   2   7      209.81      217.01      4.25 o
   9   2   7      514.92      508.50      6.46 o
  10   2   7      526.68      526.20      7.98 o
  11   2   7      392.27      390.61     11.20 o
  12   2   7       64.49       52.04      1.95 o
  13   2   7       71.73       88.54      2.55 o
  14   2   7       47.60       51.02      2.39 o
  15   2   7      110.23      116.38      3.72 o
  16   2   7       57.85       66.97      3.19 o
  17   2   7       41.67       40.13      3.04 o
  18   2   7       62.55       65.43      4.65 o
  19   2   7       92.68       94.27      7.64 o
  20   2   7       42.82       47.01      5.60 o
  21   2   7       45.40       40.22      3.68 o
  22   2   7       42.87       51.35      4.25 o
   0   3   7     6333.09     6679.83     97.96 o
   1   3   7     1248.82     1275.37     22.10 o
   2   3   7      698.00      721.88     11.68 o
   3   3   7      371.60      402.13      6.13 o
   4   3   7       47.93       48.35      1.67 o
   5   3   7      434.25      490.87      6.36 o
   6   3   7      353.03      388.75      6.03 o
   7   3   7       53.24       63.16      3.49 o
   8   3   7      152.36      155.70      2.80 o
   9   3   7       57.89       53.98      1.96 o
  10   3   7      115.74      121.80      2.76 o
  11   3   7       84.73       82.18      2.62 o
  12   3   7      509.31      511.41      9.25 o
  13   3   7       84.82       87.70      2.76 o
  14   3   7        5.03        2.04      1.24 o
  15   3   7        2.72        0.63      1.33 o
  16   3   7       46.99       52.40      2.90 o
  17   3   7        7.18        6.43      1.78 o
  18   3   7       25.11       30.56      2.90 o
  19   3   7        1.29        2.67      2.18 o
  20   3   7       12.29       10.76      2.47 o
  21   3   7       36.38       38.18      3.63 o
   1   4   7      177.97      218.22      7.18 o
   2   4   7      183.69      184.76      2.91 o
   3   4   7      294.38      293.33      3.70 o
   4   4   7       93.55       70.72      2.13 o
   5   4   7      226.74      233.73      3.64 o
   6   4   7      194.14      207.89      4.14 o
   7   4   7     1893.83     1968.37     20.41 o
   8   4   7      116.38      101.23      2.67 o
   9   4   7      108.61      102.31      2.87 o
  10   4   7      129.78      137.74      3.26 o
  11   4   7      980.47      985.83     11.59 o
  12   4   7      172.83      168.57      3.59 o
  13   4   7      208.81      221.74      5.59 o
  14   4   7        8.48       10.15      1.30 o
  15   4   7      230.23      230.33      4.80 o
  16   4   7        0.37        0.87      1.34 o
  17   4   7      120.90      120.50      3.82 o
  18   4   7        2.43        2.68      1.98 o
  19   4   7       21.96       17.50      2.32 o
  20   4   7       49.84       55.19      4.29 o
  21   4   7       21.23       21.03      3.18 o
   1   5   7      354.03      347.38      9.90 o
   2   5   7       55.11       58.30      2.06 o
   3   5   7      214.69      222.84      3.23 o
   4   5   7      379.43      378.97      4.69 o
   5   5   7       94.68      101.26      2.72 o
   6   5   7      118.01       80.69      2.32 o
   7   5   7      323.65      308.48      5.19 o
   8   5   7       56.17       51.68      2.12 o
   9   5   7       53.70       47.24      2.26 o
  10   5   7       85.18       75.39      2.81 o
  11   5   7      261.56      251.90      5.01 o
  12   5   7        0.56        1.74      1.33 o
  13   5   7       52.43       53.57      3.84 o
  14   5   7       24.32       19.60      1.86 o
  15   5   7       38.06       38.42      2.19 o
  16   5   7       13.63       14.97      2.14 o
  17   5   7       26.72       29.38      2.30 o
  18   5   7       77.82       80.20      3.69 o
  19   5   7       15.34       12.67      2.16 o
  20   5   7      130.79      136.65      5.00 o
   1   6   7      190.74      205.37      4.42 o
   2   6   7      331.95      324.20      4.72 o
   3   6   7        2.24        1.33      0.76 o
   4   6   7        4.92        6.34      0.98 o
   5   6   7      123.05       99.74      2.26 o
   6   6   7       31.57       31.28      1.42 o
   7   6   7      109.74       87.30      2.60 o
   8   6   7        6.45        3.12      1.23 o
   9   6   7       63.75       64.50      2.77 o
  10   6   7      287.75      275.56      5.42 o
  11   6   7       20.35       21.75      2.12 o
  12   6   7      364.21      382.36      7.47 o
  13   6   7       64.10       75.68      4.06 o
  14   6   7       19.54       22.31      2.82 o
  15   6   7      130.82      135.09      4.10 o
  16   6   7      164.32      172.28      5.62 o
  17   6   7       44.50       41.68      3.07 o
  18   6   7       19.56       15.28      2.47 o
  19   6   7        2.38        0.87      1.99 o
   0   7   7      249.00      211.48      5.01 o
   1   7   7      180.99      165.12      3.35 o
   2   7   7      414.90      391.05      5.61 o
   3   7   7       55.64       47.92      1.95 o
   4   7   7      248.32      247.74      4.24 o
   5   7   7       27.51       25.65      1.53 o
   6   7   7       51.42       54.82      2.10 o
   7   7   7       42.34       46.99      2.19 o
   8   7   7      149.06      139.86      3.25 o
   9   7   7      223.46      218.26      5.94 o
  10   7   7       81.22       78.91      2.78 o
  11   7   7       64.17       65.47      2.62 o
  12   7   7      611.15      617.20      9.73 o
  13   7   7       67.24       72.24      3.08 o
  14   7   7      138.54      138.03      4.54 o
  15   7   7       74.05       80.45      4.08 o
  16   7   7       20.83       18.80      2.57 o
  17   7   7        4.48        2.40      2.03 o
  18   7   7      109.74      102.01      5.29 o
   1   8   7      200.99      196.35      3.98 o
   2   8   7       58.48       48.72      2.02 o
   3   8   7      102.05      106.68      2.86 o
   4   8   7       17.62       17.11      1.68 o
   5   8   7      126.73      115.97      3.02 o
   6   8   7       39.56       48.87      2.22 o
   7   8   7       10.68        8.37      1.28 o
   8   8   7      150.43      162.96      4.56 o
   9   8   7       31.73       37.38      2.56 o
  10   8   7       50.65       55.65      2.73 o
  11   8   7       21.48       22.54      1.98 o
  12   8   7        6.53        7.24      1.61 o
  13   8   7        4.44        3.33      1.51 o
  14   8   7       34.42       38.97      2.93 o
  15   8   7        0.90       -1.75      1.71 o
  16   8   7       68.00       74.95      4.42 o
  17   8   7      185.71      182.49     20.78 o
   0   9   7       92.02       86.06      3.89 o
   1   9   7       26.03       24.77      1.81 o
   2   9   7       28.03       29.12      1.90 o
   3   9   7        9.31        8.76      1.38 o
   4   9   7        8.72        8.79      1.36 o
   5   9   7        0.64        1.48      1.17 o
   6   9   7      125.08      119.84      3.33 o
   7   9   7       16.57       16.96      1.65 o
   8   9   7       20.45       22.50      2.15 o
   9   9   7        1.95        2.13      1.45 o
  10   9   7       97.12      100.37      3.91 o
  11   9   7       44.24       44.62      3.00 o
  12   9   7       50.11       45.26      3.79 o
  13   9   7       30.34       24.55      4.18 o
  14   9   7      111.85      109.05      5.28 o
  15   9   7       32.35       35.45      3.51 o
  16   9   7       14.96       15.23      2.75 o
   1  10   7       48.99       47.58      2.91 o
   2  10   7       87.31       88.54      3.26 o
   3  10   7      174.78      181.20      3.99 o
   4  10   7      174.31      180.23      4.69 o
   5  10   7        8.74        9.00      1.59 o
   6  10   7       21.75       27.13      2.08 o
   7  10   7       43.51       46.94      4.64 o
   8  10   7      132.63      148.27      5.03 o
   9  10   7        8.55        6.56      2.48 o
  10  10   7      285.22      307.08     21.05 o
  11  10   7       29.72       34.60      3.68 o
  12  10   7      128.44      125.67      6.09 o
  13  10   7       35.40       32.22      3.56 o
  14  10   7       69.23       63.74      5.33 o
   0  11   7      244.65      249.43      8.24 o
   1  11   7       76.44       73.12      3.56 o
   2  11   7       77.65       77.34      3.39 o
   3  11   7       65.51       60.86      3.06 o
   4  11   7       12.59       11.14      1.86 o
   5  11   7       95.71       99.88      3.82 o
   6  11   7      143.85      141.64      5.61 o
   7  11   7       26.84       35.98      4.08 o
   8  11   7      201.27      208.86     12.68 o
   9  11   7       59.43       61.68      4.94 o
  10  11   7       37.96       36.79      4.10 o
  11  11   7       13.14       18.69      3.31 o
  12  11   7      100.99      103.28     12.71 o
   1  12   7       17.45       21.66      3.71 o
   2  12   7       83.68       93.10      6.41 o
   3  12   7      103.40      108.51      6.56 o
   4  12   7        0.12        1.99      2.66 o
   5  12   7       39.32       32.58      5.53 o
   6  12   7       19.14       21.23      6.22 o
   7  12   7        9.69       10.96      3.17 o
   8  12   7       24.44       23.86      3.86 o
   9  12   7       35.43       33.03      5.87 o
   0  13   7       22.72       25.23      6.00 o
   1  13   7       23.07       24.06      4.21 o
   2  13   7        3.26        4.64      4.94 o
   3  13   7       23.02       23.36      4.09 o
   4  13   7       70.82       76.67      6.27 o
   0   0   8     1756.09     1885.45     34.83 o
   2   0   8      662.16      695.75     15.20 o
   4   0   8      411.72      440.07     16.21 o
   6   0   8      810.42      880.94     19.24 o
   8   0   8      244.24      227.28      7.62 o
  10   0   8      249.07      225.10      6.74 o
  12   0   8      253.79      249.31      7.11 o
  14   0   8       39.36       37.70      5.39 o
  16   0   8       12.45       12.47      3.13 o
  18   0   8      247.30      245.66      8.63 o
  20   0   8       19.36       17.06      4.29 o
   1   1   8      300.70      372.60      4.56 o
   2   1   8     1365.79     1499.67     15.16 o
   3   1   8      154.52      153.81      2.78 o
   4   1   8      489.22      538.32      7.36 o
   5   1   8      210.91      201.30      3.00 o
   6   1   8      270.53      279.59      4.37 o
   7   1   8       50.79       54.89      2.45 o
   8   1   8      255.93      270.45      4.02 o
   9   1   8      376.72      370.72      4.70 o
  10   1   8      592.28      565.74      7.36 o
  11   1   8      523.62      503.64     10.25 o
  12   1   8        8.65        8.19      1.38 o
  13   1   8      449.20      434.49      6.44 o
  14   1   8       33.62       30.63      1.87 o
  15   1   8       77.79       78.02      3.00 o
  16   1   8      212.07      207.76      5.23 o
  17   1   8      254.46      247.09      6.61 o
  18   1   8       50.32       50.00      3.47 o
  19   1   8      108.30      107.32      4.82 o
  20   1   8       35.92       34.04      3.35 o
  21   1   8       92.75       87.03      4.96 o
   0   2   8      776.13      988.23     16.33 o
   1   2   8       30.74       43.16      1.32 o
   2   2   8      159.09      147.51      2.88 o
   3   2   8      576.35      647.17      8.10 o
   4   2   8      347.14      365.26      8.85 o
   5   2   8      113.94       97.83      2.39 o
   6   2   8      227.54      227.64      3.62 o
   7   2   8      127.28      111.39      5.44 o
   8   2   8      182.76      202.20      3.74 o
   9   2   8      235.15      231.13      3.77 o
  10   2   8      326.06      323.99      5.23 o
  11   2   8      225.71      231.15      5.38 o
  12   2   8       98.39       98.45      2.68 o
  13   2   8        6.30        6.09      1.25 o
  14   2   8      211.96      210.53      4.87 o
  15   2   8      189.03      199.04      8.74 o
  16   2   8        0.31       -1.42      1.38 o
  17   2   8        5.40        6.83      1.81 o
  18   2   8      186.52      197.05      6.06 o
  19   2   8        8.13        9.89      2.61 o
  20   2   8       61.07       63.70      4.19 o
  21   2   8       47.42       43.45      3.78 o
   1   3   8     2914.85     2944.85     30.91 o
   2   3   8     3062.39     3009.69     29.49 o
   3   3   8      149.88      177.90      2.77 o
   4   3   8      164.40      147.20      3.29 o
   5   3   8      638.44      652.16     11.34 o
   6   3   8     1059.21     1042.19     15.32 o
   7   3   8      143.53      149.26      3.20 o
   8   3   8      277.31      273.65      4.32 o
   9   3   8      317.40      300.04      5.08 o
  10   3   8      691.41      694.82      8.58 o
  11   3   8      447.38      429.48      6.09 o
  12   3   8      258.27      256.36      6.12 o
  13   3   8      107.20      113.33      2.70 o
  14   3   8      167.49      162.97      4.11 o
  15   3   8      256.61      237.29      5.39 o
  16   3   8       25.67       25.07      2.48 o
  17   3   8        5.98        2.98      1.73 o
  18   3   8        5.96        3.36      3.32 o
  19   3   8       19.50       19.59      4.57 o
  20   3   8       83.58       84.80      4.56 o
  21   3   8       34.20       39.94      7.82 o
   1   4   8      491.57      490.69      7.12 o
   2   4   8      542.71      557.44      6.64 o
   3   4   8       43.50       49.12      1.93 o
   4   4   8        9.00        6.92      0.94 o
   5   4   8     1122.49     1182.43     13.92 o
   6   4   8      780.94      729.63      9.42 o
   7   4   8      313.21      310.77      6.32 o
   8   4   8      142.44      143.26      3.10 o
   9   4   8      738.97      748.61     10.06 o
  10   4   8      254.47      236.67      4.65 o
  11   4   8      140.11      132.68      3.47 o
  12   4   8       85.43       98.28      3.41 o
  13   4   8      179.16      177.53      5.10 o
  14   4   8      609.20      595.15     10.81 o
  15   4   8      201.37      203.63      5.94 o
  16   4   8       35.41       31.51      2.17 o
  17   4   8        9.30        9.96      1.78 o
  18   4   8       34.87       32.83      2.49 o
  19   4   8       60.04       56.79      3.86 o
  20   4   8      141.59      156.61      7.89 o
   1   5   8      780.94      789.68      8.91 o
   2   5   8      825.33      787.02      8.43 o
   3   5   8      101.48      107.01      2.75 o
   4   5   8       22.85       31.12      1.45 o
   5   5   8      151.79      137.56      3.23 o
   6   5   8       33.76       28.99      1.79 o
   7   5   8      605.00      527.79      7.13 o
   8   5   8        1.91        4.23      1.08 o
   9   5   8       30.74       31.12      2.00 o
  10   5   8        8.04        6.34      1.30 o
  11   5   8        7.04        8.10      1.47 o
  12   5   8       50.97       54.86      2.70 o
  13   5   8        8.00        4.85      2.11 o
  14   5   8       20.82       12.52      2.59 o
  15   5   8       11.30        9.46      1.85 o
  16   5   8       16.39       14.50      1.85 o
  17   5   8       49.76       44.72      2.87 o
  18   5   8       15.21       17.89      2.36 o
  19   5   8       29.83       28.09      3.04 o
  20   5   8        0.49        3.92      2.71 o
   0   6   8     1683.05     1535.82     25.20 o
   1   6   8      449.61      393.24      5.47 o
   2   6   8      238.88      232.20      3.85 o
   3   6   8       75.55       57.76      1.97 o
   4   6   8      286.11      268.44      4.24 o
   5   6   8      205.77      173.90      3.24 o
   6   6   8      385.24      359.76      5.17 o
   7   6   8       22.35       25.22      1.74 o
   8   6   8       27.51       16.05      1.51 o
   9   6   8      143.06      133.16      3.67 o
  10   6   8       54.66       58.34      3.12 o
  11   6   8        2.40        2.94      1.33 o
  12   6   8       46.48       52.21      3.07 o
  13   6   8       48.18       55.95      4.22 o
  14   6   8       41.94       41.03      3.86 o
  15   6   8       22.92       27.58      2.74 o
  16   6   8       72.18       70.00      3.42 o
  17   6   8       41.25       46.80      3.12 o
  18   6   8       49.19       40.46      3.17 o
  19   6   8       11.63       12.00      2.43 o
   1   7   8      145.73      116.18      2.99 o
   2   7   8      202.55      162.63      3.30 o
   3   7   8       48.47       49.98      2.21 o
   4   7   8       11.57       18.02      1.97 o
   5   7   8       82.68       68.19      2.53 o
   6   7   8       37.66       32.74      1.72 o
   7   7   8       23.25       27.32      1.60 o
   8   7   8       10.01        9.55      1.40 o
   9   7   8       91.48       94.52      2.83 o
  10   7   8      160.21      154.86      3.51 o
  11   7   8       89.78       81.47      4.33 o
  12   7   8      112.24      122.65      5.02 o
  13   7   8       86.16       83.43      4.25 o
  14   7   8       83.51       79.94      3.42 o
  15   7   8       49.53       56.08      3.31 o
  16   7   8       26.40       29.51      8.38 o
  17   7   8       40.20       40.07      3.35 o
  18   7   8       25.06       25.42      4.07 o
   0   8   8       84.80       71.97      3.89 o
   1   8   8      171.81      157.76      3.76 o
   2   8   8       81.29       86.37      5.72 o
   3   8   8      147.01      140.64      3.34 o
   4   8   8        4.23        5.35      1.13 o
   5   8   8       70.67       77.81      2.72 o
   6   8   8       11.17        9.95      1.35 o
   7   8   8      193.59      191.47      4.01 o
   8   8   8      143.80      132.22      4.28 o
   9   8   8       35.07       37.55      2.24 o
  10   8   8       36.20       34.20      2.23 o
  11   8   8       72.38       72.86      3.07 o
  12   8   8       19.83       21.60      1.96 o
  13   8   8       64.80       65.19      3.41 o
  14   8   8       10.07        9.43      2.05 o
  15   8   8       24.69       25.68      2.77 o
  16   8   8       14.76       18.51      2.69 o
  17   8   8       37.76       35.73      3.35 o
   1   9   8       23.36       22.78      1.92 o
   2   9   8       10.13       10.72      1.58 o
   3   9   8       95.58       96.23      3.33 o
   4   9   8       92.82      101.78      3.20 o
   5   9   8      128.25      126.65      3.41 o
   6   9   8       43.06       39.90      2.26 o
   7   9   8       39.94       44.83      2.36 o
   8   9   8        8.36       11.80      1.69 o
   9   9   8        0.07        2.65      1.52 o
  10   9   8      174.19      180.37      4.89 o
  11   9   8      200.66      210.37      5.76 o
  12   9   8       69.25       69.71      4.23 o
  13   9   8        5.52        5.15      3.72 o
  14   9   8        0.36       -0.56      1.83 o
  15   9   8       68.67       70.84      4.34 o
  16   9   8        1.90        3.72      2.19 o
   0  10   8       41.31       38.44      3.61 o
   1  10   8        4.32        2.73      1.31 o
   2  10   8       26.10       33.16      2.27 o
   3  10   8       47.41       43.76      2.65 o
   4  10   8       15.96       15.60      1.90 o
   5  10   8       69.38       67.73      2.99 o
   6  10   8      148.03      152.38      3.99 o
   7  10   8      141.10      139.31      3.89 o
   8  10   8      223.74      237.05      8.12 o
   9  10   8      170.86      168.82     10.30 o
  10  10   8       38.56       40.91      3.89 o
  11  10   8      121.60      119.99     11.07 o
  12  10   8      287.43      290.12      9.05 o
  13  10   8        3.19        6.11      3.34 o
  14  10   8       84.50       88.15     15.57 o
   1  11   8      202.15      195.95      6.40 o
   2  11   8       43.39       47.12      3.20 o
   3  11   8      141.65      138.20      4.75 o
   4  11   8       33.72       38.75      3.60 o
   5  11   8       58.41       65.98      6.47 o
   6  11   8       18.09       16.51      2.73 o
   7  11   8      214.06      234.76      8.61 o
   8  11   8       93.72       92.69      5.73 o
   9  11   8       80.76       83.86      5.68 o
  10  11   8       24.40       24.87      3.58 o
  11  11   8       87.81       94.99      5.66 o
  12  11   8       11.21        9.54      2.90 o
   0  12   8      116.85      123.73      9.48 o
   1  12   8       49.91       45.36      4.96 o
   2  12   8       55.07       54.97     11.54 o
   3  12   8       56.10       57.77      5.19 o
   4  12   8      252.49      251.90     14.61 o
   5  12   8       11.18       11.23      3.30 o
   6  12   8       50.56       45.26      6.16 o
   7  12   8       45.37       51.56      6.37 o
   8  12   8       37.86       44.13      5.92 o
   1  13   8       48.71       70.91      8.62 o
   2  13   8        6.12        9.07      3.43 o
   3  13   8       38.70       50.83      5.33 o
   2   0   9      602.97      676.23     11.87 o
   4   0   9     1575.03     1699.08     25.50 o
   6   0   9      694.41      737.25     12.56 o
   8   0   9       60.09       57.96      2.68 o
  10   0   9      862.53      910.07     15.50 o
  12   0   9      548.96      538.23     10.57 o
  14   0   9       51.91       48.17      3.83 o
  16   0   9       58.20       63.79      4.72 o
  18   0   9       27.65       31.44      4.81 o
  20   0   9       51.72       42.96      5.87 o
   0   1   9      308.84      285.09      9.35 o
   1   1   9      295.56      304.45      4.10 o
   2   1   9      745.23      786.45      8.02 o
   3   1   9      499.19      471.84      5.27 o
   4   1   9      731.32      696.51      9.18 o
   5   1   9      341.18      362.23      6.03 o
   6   1   9      245.43      294.32      4.78 o
   7   1   9       66.93       64.34      1.70 o
   8   1   9       54.60       46.91      1.50 o
   9   1   9       51.92       53.05      2.25 o
  10   1   9      116.65      107.76      2.77 o
  11   1   9      837.08      835.69     12.09 o
  12   1   9      297.21      285.73      5.21 o
  13   1   9       18.66       21.10      1.74 o
  14   1   9      170.71      169.34      4.06 o
  15   1   9       20.52       21.76      2.16 o
  16   1   9       34.68       37.53      2.63 o
  17   1   9       28.57       27.54      2.87 o
  18   1   9      219.93      215.85      7.38 o
  19   1   9        1.85        0.32      6.57 o
  20   1   9       78.82       63.52      4.82 o
  21   1   9       34.17       34.89      5.21 o
   1   2   9      642.63      679.11      7.13 o
   2   2   9        4.89        2.64      0.59 o
   3   2   9      152.62      159.18      2.77 o
   4   2   9      111.68      105.28      3.10 o
   5   2   9      328.67      323.11      4.85 o
   6   2   9       38.27       51.80      2.10 o
   7   2   9      115.26      113.87      2.73 o
   8   2   9       46.31       44.70      1.97 o
   9   2   9       64.21       73.60      2.16 o
  10   2   9       74.83       68.36      2.65 o
  11   2   9       82.38       82.13      2.93 o
  12   2   9       78.77       74.92      3.53 o
  13   2   9      174.68      166.37      3.83 o
  14   2   9      141.24      138.58      3.66 o
  15   2   9       73.31       81.27      5.02 o
  16   2   9       14.64       16.84      1.98 o
  17   2   9      111.46      118.31      4.52 o
  18   2   9      145.35      138.39      5.06 o
  19   2   9       93.12       87.50      4.48 o
  20   2   9       14.73       16.43      2.66 o
  21   2   9      112.62      108.92      6.04 o
   0   3   9     1675.83     1787.56     35.70 o
   1   3   9      356.53      357.44      5.22 o
   2   3   9      326.64      320.06      4.61 o
   3   3   9      106.43      122.07      2.44 o
   4   3   9      388.84      383.36      4.90 o
   5   3   9      271.08      261.27      5.24 o
   6   3   9      739.07      798.93     10.07 o
   7   3   9        7.16        7.15      1.14 o
   8   3   9      796.76      821.84     10.60 o
   9   3   9      228.59      218.82      4.49 o
  10   3   9      525.70      544.90      7.91 o
  11   3   9       42.30       40.52      2.35 o
  12   3   9       69.61       63.39      2.92 o
  13   3   9       27.66       27.50      2.22 o
  14   3   9       11.12        7.49      1.24 o
  15   3   9       42.16       41.02      2.25 o
  16   3   9      257.25      260.65      5.59 o
  17   3   9        2.31       -0.59      1.40 o
  18   3   9       42.77       45.31      2.78 o
  19   3   9       10.84       11.12      2.06 o
  20   3   9       23.13       21.07      2.78 o
  21   3   9       21.26       13.80      2.92 o
   1   4   9      291.65      293.16      5.27 o
   2   4   9     1103.40     1019.14     11.89 o
   3   4   9      264.13      254.26      3.59 o
   4   4   9      287.32      276.63      4.23 o
   5   4   9     1026.91      957.72     11.80 o
   6   4   9      740.16      743.40      9.71 o
   7   4   9      636.15      591.48      8.22 o
   8   4   9      474.79      469.69      6.55 o
   9   4   9      258.12      265.56      4.98 o
  10   4   9       99.16      100.52      3.04 o
  11   4   9      314.04      327.77      5.83 o
  12   4   9       28.51       30.68      2.61 o
  13   4   9      109.06      125.39      4.51 o
  14   4   9       81.02       74.35      4.57 o
  15   4   9       55.52       57.08      2.83 o
  16   4   9       24.18       23.88      1.99 o
  17   4   9      104.41       98.93      3.60 o
  18   4   9       78.57       77.74      3.60 o
  19   4   9        1.21       -0.62      1.71 o
  20   4   9       18.94       17.48      2.49 o
   0   5   9      724.99      671.00     12.39 o
   1   5   9      447.78      420.50      5.64 o
   2   5   9        4.75        5.06      0.90 o
   3   5   9       88.70       89.43      2.10 o
   4   5   9        0.16        1.80      0.81 o
   5   5   9       73.37       74.22      2.00 o
   6   5   9      689.10      625.58      8.69 o
   7   5   9       89.83      100.14      3.10 o
   8   5   9       88.10       79.49      2.66 o
   9   5   9       39.27       36.72      2.18 o
  10   5   9      205.64      196.87      4.44 o
  11   5   9       47.34       52.92      2.62 o
  12   5   9       74.16       78.81      4.00 o
  13   5   9      221.86      228.23      7.19 o
  14   5   9       15.56       19.44      3.32 o
  15   5   9      191.78      192.97      6.93 o
  16   5   9      137.03      145.14      4.25 o
  17   5   9       22.33       21.45      2.44 o
  18   5   9       44.04       49.33      3.29 o
  19   5   9      116.15      122.73     15.13 o
   1   6   9      267.71      222.70      4.15 o
   2   6   9       10.42       10.83      1.20 o
   3   6   9       13.40       10.63      1.15 o
   4   6   9       17.68       18.69      1.33 o
   5   6   9       98.65       96.82      2.46 o
   6   6   9       23.66       23.91      1.36 o
   7   6   9       75.18       77.36      2.08 o
   8   6   9       91.25       91.30      3.06 o
   9   6   9       58.93       56.12      3.45 o
  10   6   9       23.56       23.50      2.01 o
  11   6   9       73.99       72.73      3.57 o
  12   6   9       80.35       81.65      5.59 o
  13   6   9      309.72      307.81      8.75 o
  14   6   9       22.07       19.31      3.08 o
  15   6   9       15.52       10.34      3.38 o
  16   6   9       67.24       71.24      6.78 o
  17   6   9       10.28       11.63      2.91 o
  18   6   9      103.80      107.68      4.56 o
  19   6   9      122.23      124.15      5.08 o
   0   7   9      292.19      249.89      6.60 o
   1   7   9       87.96       79.51      3.10 o
   2   7   9       32.09       33.36      1.89 o
   3   7   9      264.23      246.23      5.12 o
   4   7   9       55.46       47.45      2.16 o
   5   7   9       46.03       46.76      2.19 o
   6   7   9       33.77       33.78      2.48 o
   7   7   9       60.46       57.90      2.20 o
   8   7   9       27.18       24.57      1.57 o
   9   7   9        5.83        5.59      1.32 o
  10   7   9       78.08       87.70      3.99 o
  11   7   9       60.02       57.45      3.81 o
  12   7   9      212.83      197.03      5.52 o
  13   7   9       88.54       94.91      5.59 o
  14   7   9        4.54        5.63      2.89 o
  15   7   9       29.85       35.96      6.49 o
  16   7   9       19.89       20.28      2.32 o
  17   7   9       17.90       19.78      5.70 o
  18   7   9       91.55       94.97      4.82 o
   1   8   9       79.45       68.18      2.70 o
   2   8   9       41.68       38.81      2.37 o
   3   8   9        5.42        6.71      1.43 o
   4   8   9       62.58       60.32      2.71 o
   5   8   9      430.34      420.80      6.49 o
   6   8   9      168.25      156.54      4.69 o
   7   8   9       87.67       98.18      3.00 o
   8   8   9       80.00       81.65      2.84 o
   9   8   9      173.74      176.10      4.19 o
  10   8   9       30.19       27.14      2.24 o
  11   8   9        3.97        4.01      1.42 o
  12   8   9       35.80       31.68      2.35 o
  13   8   9      183.59      194.23      6.90 o
  14   8   9      148.13      131.36      5.03 o
  15   8   9        4.96        6.23      1.92 o
  16   8   9       33.86       29.57      2.98 o
   0   9   9      213.66      213.90      7.39 o
   1   9   9       92.08       87.25      3.49 o
   2   9   9       46.23       46.48      2.58 o
   3   9   9       27.90       28.50      2.66 o
   4   9   9       54.24       62.32      3.43 o
   5   9   9      106.95      117.60      3.70 o
   6   9   9      134.01      137.80      3.70 o
   7   9   9       42.90       48.16      2.49 o
   8   9   9       93.68       94.37      3.54 o
   9   9   9       34.86       36.80      2.63 o
  10   9   9       35.02       30.86      2.67 o
  11   9   9       85.12       91.54      5.23 o
  12   9   9       83.13       87.30      6.95 o
  13   9   9      108.87      109.40      5.05 o
  14   9   9       43.90       41.18      3.42 o
  15   9   9       21.07       21.85      4.62 o
   1  10   9       72.84       80.97      3.33 o
   2  10   9        6.39        6.41      1.77 o
   3  10   9       16.04       17.33      2.12 o
   4  10   9       67.51       70.88      3.35 o
   5  10   9       79.61       77.15      3.56 o
   6  10   9       11.78        8.72      1.91 o
   7  10   9        8.53        9.76      2.09 o
   8  10   9       93.64       96.78      5.40 o
   9  10   9       80.54       88.28      5.19 o
  10  10   9      128.85      132.81     11.43 o
  11  10   9        9.94       15.73      2.89 o
  12  10   9       17.08       15.74      5.06 o
  13  10   9       57.84       55.10      7.26 o
   0  11   9      188.66      193.80     10.87 o
   1  11   9      176.97      173.31     10.20 o
   2  11   9       26.59       28.45      3.77 o
   3  11   9      314.10      308.27      8.68 o
   4  11   9      169.62      173.87      7.33 o
   5  11   9      123.67      121.35      6.42 o
   6  11   9       21.05       24.42      3.59 o
   7  11   9       53.61       45.41      5.65 o
   8  11   9       30.35       36.14      5.08 o
   9  11   9      330.66      352.40     10.84 o
  10  11   9       21.24       25.28      3.63 o
  11  11   9       36.28       36.75      5.28 o
   1  12   9       43.59       53.49      5.04 o
   2  12   9       45.34       51.40     12.65 o
   3  12   9       10.77        9.68      3.12 o
   4  12   9       23.42       24.66      5.92 o
   5  12   9       37.77       42.28      9.03 o
   6  12   9       18.83       17.58      4.61 o
   7  12   9       65.47       60.10      6.84 o
   8  12   9       51.41       49.00      6.15 o
   0   0  10      563.83      472.58     10.79 o
   2   0  10      736.28      756.83     13.28 o
   4   0  10      230.95      225.78     18.05 o
   6   0  10      150.59      159.03      3.67 o
   8   0  10      202.36      193.11      4.61 o
  10   0  10      559.99      546.85     12.73 o
  12   0  10     1797.56     1741.78     34.24 o
  14   0  10       47.60       50.03      5.62 o
  16   0  10       53.32       48.93      4.42 o
  18   0  10      251.88      240.78     11.15 o
  20   0  10      201.40      209.75     10.91 o
   1   1  10      247.57      275.11      3.95 o
   2   1  10      229.68      229.52      3.52 o
   3   1  10      121.52      139.84      2.47 o
   4   1  10      140.94      155.90      2.87 o
   5   1  10      541.64      553.03      7.55 o
   6   1  10      145.46      126.73      6.12 o
   7   1  10       72.77       71.51      1.77 o
   8   1  10      559.95      562.70      8.05 o
   9   1  10      304.59      281.44      4.77 o
  10   1  10      648.46      635.92      8.90 o
  11   1  10      308.90      320.30      5.44 o
  12   1  10       18.07       18.58      1.78 o
  13   1  10      138.84      129.92      4.38 o
  14   1  10       14.73       15.54      1.85 o
  15   1  10      119.12      123.56      3.98 o
  16   1  10       74.01       75.39      3.86 o
  17   1  10       96.99       99.84      4.64 o
  18   1  10       40.13       38.18      3.64 o
  19   1  10       45.04       44.07      3.95 o
  20   1  10       13.62       12.07      2.85 o
  21   1  10        5.00        6.00      2.57 o
   0   2  10       26.21       20.62      3.11 o
   1   2  10      227.72      254.98      3.82 o
   2   2  10       45.06       44.20      1.50 o
   3   2  10      202.75      181.25      3.27 o
   4   2  10      243.25      231.89      3.52 o
   5   2  10       58.96       53.59      1.59 o
   6   2  10      153.80      164.76      4.51 o
   7   2  10      123.05      124.73      2.98 o
   8   2  10       47.76       46.16      2.68 o
   9   2  10      353.94      342.54      6.43 o
  10   2  10      214.15      207.38      3.99 o
  11   2  10       26.32       27.78      1.53 o
  12   2  10       57.43       60.95      2.20 o
  13   2  10       38.25       37.29      3.72 o
  14   2  10       54.39       53.44      2.32 o
  15   2  10       88.63       91.67      3.12 o
  16   2  10       35.56       33.14      2.26 o
  17   2  10       59.80       58.75      4.42 o
  18   2  10       21.11       14.93      2.24 o
  19   2  10       15.39       13.40      2.28 o
  20   2  10       12.39       15.14      2.46 o
   1   3  10      736.70      738.51     16.81 o
   2   3  10     1368.44     1241.04     13.00 o
   3   3  10       71.14       86.34      2.17 o
   4   3  10       71.97       78.53      1.92 o
   5   3  10      174.03      149.85      2.90 o
   6   3  10      572.94      554.70      8.29 o
   7   3  10      595.16      616.88      8.42 o
   8   3  10       98.14       98.36      2.82 o
   9   3  10       14.92       11.60      1.36 o
  10   3  10      142.06      140.82      3.48 o
  11   3  10      142.75      151.67      6.92 o
  12   3  10      121.66      119.68      4.23 o
  13   3  10       48.82       49.08      2.12 o
  14   3  10       16.34       18.61      1.73 o
  15   3  10        4.58        3.78      1.36 o
  16   3  10       47.77       45.05      2.55 o
  17   3  10       73.30       76.67      3.27 o
  18   3  10        9.30        9.60      1.94 o
  19   3  10       54.07       52.28      4.01 o
  20   3  10       50.15       50.81      4.35 o
   0   4  10     2497.11     2476.43     32.84 o
   1   4  10      238.68      261.39      3.76 o
   2   4  10      444.34      430.46      5.29 o
   3   4  10     1263.01     1314.51     14.09 o
   4   4  10      179.76      180.58      3.14 o
   5   4  10      108.70      104.35      2.30 o
   6   4  10      323.27      291.09      5.06 o
   7   4  10      358.40      353.92      5.83 o
   8   4  10       79.18       65.96      2.66 o
   9   4  10      139.00      133.23      3.51 o
  10   4  10       17.63       17.68      1.69 o
  11   4  10      116.68      114.19      4.13 o
  12   4  10       82.60       79.47      4.00 o
  13   4  10      265.10      264.45      6.74 o
  14   4  10       87.22       86.16      4.94 o
  15   4  10       51.20       53.70      3.80 o
  16   4  10        2.25       -0.44      1.44 o
  17   4  10        7.11        6.75      1.84 o
  18   4  10       53.32       54.51      3.50 o
  19   4  10       50.43       49.08      5.53 o
  20   4  10      130.97      130.06     11.79 o
   1   5  10      556.69      495.86      6.49 o
   2   5  10     1049.71      985.59     11.16 o
   3   5  10       94.80       90.36      2.36 o
   4   5  10      121.58      109.32      3.67 o
   5   5  10       86.62       81.94      2.21 o
   6   5  10      183.41      159.45      3.94 o
   7   5  10      295.50      257.29      4.97 o
   8   5  10      342.56      321.99      5.40 o
   9   5  10       60.35       60.30      2.77 o
  10   5  10      138.79      126.99      3.64 o
  11   5  10       35.79       40.48      2.42 o
  12   5  10       43.77       42.93      3.17 o
  13   5  10       22.67       24.82      3.13 o
  14   5  10        1.88        2.09      2.15 o
  15   5  10       39.84       43.64      4.05 o
  16   5  10       21.15       21.05      4.17 o
  17   5  10       29.01       31.17      2.55 o
  18   5  10       34.88       40.46      3.98 o
  19   5  10       29.62       27.77      2.87 o
   0   6  10      269.19      243.34      6.35 o
   1   6  10       36.47       33.62      1.85 o
   2   6  10      104.27      103.07      2.80 o
   3   6  10      155.30      148.59      3.66 o
   4   6  10       22.98       18.15      1.47 o
   5   6  10       32.23       29.01      1.70 o
   6   6  10       58.53       69.20      2.24 o
   7   6  10       41.04       42.30      1.69 o
   8   6  10       93.92      100.76      3.13 o
   9   6  10       14.02       15.50      1.80 o
  10   6  10      120.16      126.24      3.84 o
  11   6  10       51.39       54.05      2.90 o
  12   6  10      135.63      133.13      5.76 o
  13   6  10       25.35       27.16      3.43 o
  14   6  10       86.89       83.18      6.07 o
  15   6  10        5.58        7.36      3.53 o
  16   6  10       43.14       58.06      8.00 o
  17   6  10        8.12        8.30      1.81 o
  18   6  10        6.20        7.79      2.00 o
   1   7  10        6.60        4.38      1.18 o
   2   7  10       21.64       18.46      1.86 o
   3   7  10       16.39       19.10      1.71 o
   4   7  10        0.61        2.54      1.14 o
   5   7  10        9.77       10.42      1.47 o
   6   7  10       25.80       23.54      1.62 o
   7   7  10       15.48       18.43      1.55 o
   8   7  10       31.12       32.72      2.09 o
   9   7  10        3.16        1.96      1.07 o
  10   7  10       48.44       50.58      4.26 o
  11   7  10       25.30       32.76      3.19 o
  12   7  10        1.11        1.68      2.52 o
  13   7  10        8.38        5.76      4.76 o
  14   7  10        8.11       11.95      3.45 o
  15   7  10        5.30        7.85      3.31 o
  16   7  10       25.52       20.23      5.97 o
  17   7  10        8.64        6.98      5.09 o
   0   8  10       18.74       22.34      2.59 o
   1   8  10      188.36      188.63      4.61 o
   2   8  10       47.56       43.15      2.55 o
   3   8  10       85.79       92.35      3.37 o
   4   8  10        8.85        6.16      1.50 o
   5   8  10       61.77       60.17      2.79 o
   6   8  10       80.80       74.31      2.99 o
   7   8  10       25.64       21.07      1.73 o
   8   8  10        3.61        2.85      1.22 o
   9   8  10       33.57       37.47      2.26 o
  10   8  10       87.74       94.82      3.51 o
  11   8  10      172.44      185.06      6.66 o
  12   8  10       15.18       15.06      2.64 o
  13   8  10       91.78       98.55      4.22 o
  14   8  10        5.82        3.46      1.66 o
  15   8  10       65.12       82.36      9.44 o
  16   8  10       23.65       32.35      6.88 o
   1   9  10       16.52       13.81      1.87 o
   2   9  10       42.06       40.98      2.73 o
   3   9  10       80.20       77.86      3.29 o
   4   9  10       39.22       42.31      2.56 o
   5   9  10       21.61       23.84      2.10 o
   6   9  10       61.73       67.47      5.68 o
   7   9  10       54.88       61.19      3.68 o
   8   9  10      111.12      118.63      4.28 o
   9   9  10      111.06      114.81      4.53 o
  10   9  10      401.37      438.72     11.28 o
  11   9  10       40.29       38.58      3.43 o
  12   9  10        6.51        4.52      2.13 o
  13   9  10        3.85        2.56      3.61 o
  14   9  10       61.93       65.46      6.79 o
   0  10  10      111.85      111.71      5.71 o
   1  10  10       42.38       44.00      3.15 o
   2  10  10      121.37      116.66      4.66 o
   3  10  10       50.97       54.05      3.88 o
   4  10  10      204.18      215.40      5.26 o
   5  10  10        9.32       13.25      2.26 o
   6  10  10      139.25      151.21      5.35 o
   7  10  10       46.68       53.49      3.86 o
   8  10  10       17.24       19.63      3.81 o
   9  10  10       76.10       70.52      6.01 o
  10  10  10      162.26      174.07      8.41 o
  11  10  10       65.14       80.20      5.74 o
  12  10  10       16.60       19.15      5.25 o
  13  10  10       13.45       15.51      3.43 o
   1  11  10      245.21      252.05      8.92 o
   2  11  10       15.87       15.17      4.53 o
   3  11  10       78.65       80.91      5.69 o
   4  11  10       38.22       46.84      9.37 o
   5  11  10      188.90      197.83      7.88 o
   6  11  10       15.28       16.13      3.12 o
   7  11  10      114.41      106.82      7.58 o
   8  11  10       17.50       23.25      4.35 o
   9  11  10       39.40       37.94      5.14 o
  10  11  10        0.28        0.63      2.93 o
   0  12  10       67.97       68.47      7.92 o
   1  12  10       68.44       61.03      5.41 o
   2  12  10       16.91       10.60      4.37 o
   3  12  10        5.75        7.23      3.08 o
   4  12  10      122.25      125.72     10.82 o
   5  12  10       10.10       10.60      3.21 o
   6  12  10        6.43        8.37      3.79 o
   2   0  11      149.62       99.68      3.49 o
   4   0  11     1176.63     1279.25     21.23 o
   6   0  11      625.59      555.46      8.96 o
   8   0  11      546.61      542.77     12.65 o
  10   0  11     1710.81     1668.06     26.02 o
  12   0  11      109.26      109.77     13.64 o
  14   0  11      329.75      308.17      9.31 o
  16   0  11       80.74       77.76      8.78 o
  18   0  11      176.75      190.43      9.76 o
  20   0  11       19.37       11.95      4.15 o
   0   1  11      156.57      149.78      7.05 o
   1   1  11       75.04       70.20      2.48 o
   2   1  11      245.63      255.43      3.89 o
   3   1  11      141.35      141.15      2.48 o
   4   1  11      207.65      184.02      3.06 o
   5   1  11      246.69      250.83      3.56 o
   6   1  11      151.16      137.39      2.48 o
   7   1  11        9.52        7.10      0.98 o
   8   1  11      514.69      521.28      8.64 o
   9   1  11      136.52      148.08      3.23 o
  10   1  11       95.13       79.21      2.93 o
  11   1  11      146.31      142.37      5.07 o
  12   1  11      414.63      417.34      6.80 o
  13   1  11       85.68       87.62      5.22 o
  14   1  11        5.17        5.16      1.39 o
  15   1  11       31.63       29.33      3.74 o
  16   1  11       44.79       40.58      2.79 o
  17   1  11       45.50       43.55      3.41 o
  18   1  11       34.49       28.24      4.74 o
  19   1  11       23.60       22.44      2.60 o
  20   1  11       17.55       18.17      4.61 o
   1   2  11      121.22      127.18      2.63 o
   2   2  11      348.58      300.70      4.03 o
   3   2  11       82.90       72.86      3.03 o
   4   2  11       62.30       68.77      1.81 o
   5   2  11      101.31       97.93      2.22 o
   6   2  11      204.25      199.87      3.59 o
   7   2  11       46.37       44.35      2.60 o
   8   2  11       73.48       75.79      2.67 o
   9   2  11       45.31       47.57      2.14 o
  10   2  11        4.49        3.32      1.40 o
  11   2  11       80.72       70.85      2.79 o
  12   2  11       96.19       95.77      3.26 o
  13   2  11       21.57       20.99      1.92 o
  14   2  11       12.71       12.26      1.59 o
  15   2  11       93.62       85.64      3.39 o
  16   2  11       54.81       51.94      2.95 o
  17   2  11       82.40       80.28      3.63 o
  18   2  11       42.67       42.82      3.15 o
  19   2  11       23.81       24.98      2.72 o
  20   2  11       62.69       57.45      5.39 o
   0   3  11     1811.00     1731.61     25.52 o
   1   3  11       87.33       78.67      2.01 o
   2   3  11       47.09       49.49      1.68 o
   3   3  11       83.84       95.25      3.03 o
   4   3  11      300.47      277.79      4.17 o
   5   3  11        6.82        7.23      0.99 o
   6   3  11      975.85      932.72     11.35 o
   7   3  11       42.95       44.55      2.38 o
   8   3  11       89.26       82.16      3.00 o
   9   3  11       13.16        8.05      1.63 o
  10   3  11       60.31       63.18      3.97 o
  11   3  11       68.29       63.94      4.06 o
  12   3  11        1.56       -1.46      1.83 o
  13   3  11       10.71       10.35      1.46 o
  14   3  11      280.03      294.14      6.23 o
  15   3  11      103.29       90.39      3.81 o
  16   3  11       24.82       27.28      4.51 o
  17   3  11       27.95       25.47      2.89 o
  18   3  11       72.68       70.13      6.52 o
  19   3  11       44.69       37.48      3.65 o
  20   3  11       87.78       95.52      5.42 o
   1   4  11     2160.00     2086.51     19.96 o
   2   4  11     2208.56     2130.33     21.89 o
   3   4  11      478.72      476.73      6.25 o
   4   4  11       33.07       38.58      1.80 o
   5   4  11      693.60      665.73      8.74 o
   6   4  11      312.37      302.44      4.84 o
   7   4  11      119.19      109.55      3.44 o
   8   4  11       16.19       18.27      1.80 o
   9   4  11      105.27      102.66      3.50 o
  10   4  11       39.31       42.08      2.49 o
  11   4  11       51.83       45.41      3.13 o
  12   4  11      245.76      249.38      6.52 o
  13   4  11       13.45       16.47      2.49 o
  14   4  11        6.25        5.99      2.43 o
  15   4  11        2.17        2.10      1.44 o
  16   4  11       43.36       46.24      3.16 o
  17   4  11       83.28       91.29      8.99 o
  18   4  11       46.76       53.45      3.80 o
  19   4  11       35.39       34.73      3.41 o
   0   5  11      785.96      772.12     14.25 o
   1   5  11      602.58      588.07      7.50 o
   2   5  11      147.77      146.21      3.07 o
   3   5  11       32.30       31.45      1.75 o
   4   5  11      166.90      182.91      3.72 o
   5   5  11       87.98       93.07      3.82 o
   6   5  11       59.65       56.64      3.57 o
   7   5  11      193.56      190.92      4.77 o
   8   5  11       56.02       52.34      2.64 o
   9   5  11       49.16       44.21      2.76 o
  10   5  11      101.06      104.61      3.42 o
  11   5  11       15.02       16.10      2.34 o
  12   5  11       42.78       42.87      3.32 o
  13   5  11        0.09        2.24      1.90 o
  14   5  11      359.83      365.69     12.87 o
  15   5  11       76.45       86.03      8.37 o
  16   5  11       47.21       41.84      4.85 o
  17   5  11        9.56        7.60      1.99 o
  18   5  11       30.65       29.35      3.87 o
  19   5  11       23.27       15.74      3.98 o
   1   6  11       13.83       22.22      1.62 o
   2   6  11        7.82        7.88      1.24 o
   3   6  11      143.54      139.81      3.64 o
   4   6  11       16.92       14.11      1.40 o
   5   6  11       69.16       53.38      2.27 o
   6   6  11        3.03        7.27      1.19 o
   7   6  11       34.48       30.56      1.71 o
   8   6  11       30.35       32.68      2.26 o
   9   6  11       89.29       91.55      3.91 o
  10   6  11       29.93       33.25      2.42 o
  11   6  11       33.29       43.29      2.76 o
  12   6  11       10.37       11.69      2.39 o
  13   6  11       25.98       23.06      3.31 o
  14   6  11        7.04       13.70      3.45 o
  15   6  11       15.72       10.18      3.41 o
  16   6  11        1.54        3.35      3.01 o
  17   6  11      135.07      125.91     11.26 o
  18   6  11        6.30       14.24      5.39 o
   0   7  11       44.12       43.00      7.39 o
   1   7  11       12.77       12.94      1.90 o
   2   7  11       41.02       38.26      2.79 o
   3   7  11       16.05       18.80      1.79 o
   4   7  11       23.15       21.75      1.86 o
   5   7  11       17.58       17.23      1.73 o
   6   7  11      111.06      115.39      3.50 o
   7   7  11       62.37       57.75      2.75 o
   8   7  11       36.04       38.98      2.10 o
   9   7  11       88.05       92.06      3.15 o
  10   7  11       22.13       17.62      2.60 o
  11   7  11        5.97        7.59      2.01 o
  12   7  11       54.74       57.34      5.44 o
  13   7  11       36.43       47.24      5.17 o
  14   7  11      175.09      173.12      8.39 o
  15   7  11       33.69       30.25      4.78 o
  16   7  11        1.22       -0.49      4.59 o
   1   8  11       19.56       15.15      1.83 o
   2   8  11        1.64        2.35      1.35 o
   3   8  11       10.30        7.95      1.58 o
   4   8  11       44.86       46.39      2.73 o
   5   8  11      101.99      100.02      4.21 o
   6   8  11       18.83       20.01      1.89 o
   7   8  11       65.47       62.76      3.02 o
   8   8  11       22.27       25.44      2.39 o
   9   8  11       65.85       61.00      3.04 o
  10   8  11      244.31      247.50      5.72 o
  11   8  11      498.56      523.98     11.13 o
  12   8  11      147.99      153.44      4.91 o
   0   9  11       43.70       44.12      4.39 o
   1   9  11        3.14        5.02      1.76 o
   2   9  11        2.64        3.82      1.54 o
   3   9  11       83.90       79.82      3.34 o
   4   9  11       25.54       22.30      2.12 o
   5   9  11       40.53       35.58      2.48 o
   6   9  11       85.90       88.05      4.98 o
   7   9  11      233.33      229.96      5.31 o
   8   9  11      130.42      135.76      6.96 o
   9   9  11       26.68       32.99      4.50 o
  10   9  11       16.69       16.10      3.14 o
  11   9  11      171.05      172.19      7.49 o
  12   9  11      146.03      168.44      7.19 o
  13   9  11       61.60       62.37      4.46 o
  14   9  11       47.90       52.90      4.07 o
   1  10  11       48.47       57.80      3.42 o
   2  10  11      418.73      434.03     13.19 o
   3  10  11       88.49       92.66      4.50 o
   4  10  11       33.73       30.54      2.89 o
   5  10  11       94.96       92.08      4.41 o
   6  10  11       47.16       48.33      4.30 o
   7  10  11       25.87       26.34      3.43 o
   8  10  11       17.61       21.58      3.78 o
   9  10  11       25.10       25.93      4.06 o
  10  10  11        6.88        7.01      2.94 o
  11  10  11        4.63        2.95      2.59 o
  12  10  11        0.05        0.08      2.30 o
   0  11  11      110.94      110.29      9.41 o
   1  11  11      255.97      256.55      9.15 o
   2  11  11       13.45       11.91      5.52 o
   3  11  11      255.09      248.61      9.95 o
   4  11  11       61.01       62.75      5.08 o
   5  11  11      113.27      128.29     11.92 o
   6  11  11       40.10       51.86      4.76 o
   7  11  11      328.23      343.96     14.03 o
   8  11  11       30.64       33.04      4.99 o
   9  11  11       70.61       66.45      6.37 o
   1  12  11       97.85       95.64      6.61 o
   2  12  11       76.67       73.69      5.92 o
   3  12  11       11.29        8.35      3.10 o
   4  12  11        2.72        3.70      2.86 o
   5  12  11        9.08       13.23      5.68 o
   0   0  12      278.55      274.31      7.76 o
   2   0  12      647.21      646.13     11.22 o
   4   0  12      758.12      810.92     12.29 o
   6   0  12      371.32      345.72      6.48 o
   8   0  12       32.85       42.16      3.27 o
  10   0  12      666.93      625.33     21.75 o
  12   0  12      451.44      447.99      9.17 o
  14   0  12      159.75      150.00      4.92 o
  16   0  12      114.61      112.77      6.13 o
  18   0  12      248.96      241.01      8.76 o
  20   0  12       34.53       35.45      3.80 o
   1   1  12       75.63       77.77      1.94 o
   2   1  12      283.14      264.67      3.80 o
   3   1  12       51.69       42.24      1.58 o
   4   1  12      257.89      273.51      3.89 o
   5   1  12      266.48      250.86      3.69 o
   6   1  12       95.46       94.11      2.50 o
   7   1  12       10.33        7.86      1.09 o
   8   1  12       16.58       18.60      2.00 o
   9   1  12      136.75      133.68      4.32 o
  10   1  12      579.81      584.64      9.85 o
  11   1  12       59.85       66.86      3.16 o
  12   1  12       80.37       84.97      3.92 o
  13   1  12      192.07      181.30      4.80 o
  14   1  12       66.39       66.12      3.39 o
  15   1  12       28.52       26.06      2.10 o
  16   1  12       29.80       28.12      2.23 o
  17   1  12      108.02      111.96      6.04 o
  18   1  12        8.35        9.73      2.06 o
  19   1  12       48.69       50.39      3.49 o
  20   1  12       15.31       10.83      2.33 o
   0   2  12      174.21      180.48      4.28 o
   1   2  12      160.50      147.68      2.92 o
   2   2  12       32.23       27.55      1.33 o
   3   2  12       38.05       34.90      1.48 o
   4   2  12       56.05       62.07      1.87 o
   5   2  12      251.86      249.24      4.29 o
   6   2  12        0.58        1.11      0.84 o
   7   2  12       11.67        7.89      1.06 o
   8   2  12        1.50        1.57      0.96 o
   9   2  12       32.02       35.27      2.09 o
  10   2  12       18.31       22.95      1.47 o
  11   2  12       27.55       24.04      1.89 o
  12   2  12       40.94       39.46      3.55 o
  13   2  12      156.89      157.91      4.40 o
  14   2  12        6.58        6.04      1.65 o
  15   2  12       15.62       15.07      2.07 o
  16   2  12       35.24       35.08      2.97 o
  17   2  12       27.64       24.24      4.31 o
  18   2  12       81.39       78.46      6.57 o
  19   2  12       13.02       10.43      3.31 o
   1   3  12      403.15      358.34      4.77 o
   2   3  12      258.41      258.72      3.85 o
   3   3  12      470.77      423.21      5.36 o
   4   3  12      114.70      109.16      2.62 o
   5   3  12     1233.54     1160.11     13.83 o
   6   3  12       88.83       92.46      2.51 o
   7   3  12       95.38       92.50      4.08 o
   8   3  12      215.65      207.28      3.89 o
   9   3  12       94.33       91.80      4.38 o
  10   3  12       51.57       53.65      2.25 o
  11   3  12       94.74       94.27      3.02 o
  12   3  12       16.02       17.25      1.72 o
  13   3  12       54.56       60.49      2.75 o
  14   3  12       23.49       26.16      2.34 o
  15   3  12        2.95        2.93      1.64 o
  16   3  12       15.02       14.52      2.36 o
  17   3  12       84.82       92.94      4.62 o
  18   3  12        6.77        6.12      3.90 o
  19   3  12       25.44       22.79      3.17 o
   0   4  12     3131.54     3045.83     40.26 o
   1   4  12     1337.68     1277.32     13.06 o
   2   4  12        6.56        7.57      1.06 o
   3   4  12      849.79      810.41      9.61 o
   4   4  12      352.19      361.83      5.71 o
   5   4  12      291.97      277.48      4.75 o
   6   4  12      511.92      500.35      7.19 o
   7   4  12       75.11       73.48      2.36 o
   8   4  12      356.50      341.37      6.69 o
   9   4  12       57.25       53.72      3.30 o
  10   4  12      104.83       92.38      4.90 o
  11   4  12       34.81       36.51      3.46 o
  12   4  12       32.25       32.56      3.44 o
  13   4  12       59.90       57.79      4.98 o
  14   4  12      121.51      124.25      5.82 o
  15   4  12       28.32       28.29      2.48 o
  16   4  12       23.97       22.52      2.47 o
  17   4  12       33.20       30.82      2.92 o
  18   4  12        6.38        6.11      2.19 o
  19   4  12        1.81        0.29      2.27 o
   1   5  12      125.99      110.33      2.76 o
   2   5  12       19.14       26.43      1.85 o
   3   5  12      116.72      119.53      3.11 o
   4   5  12       40.26       33.84      1.88 o
   5   5  12       96.13      105.11      3.36 o
   6   5  12       13.09       12.11      1.28 o
   7   5  12      187.17      196.09      3.91 o
   8   5  12       33.77       37.99      2.67 o
   9   5  12       81.28       81.80      3.71 o
  10   5  12       85.38       86.34      3.79 o
  11   5  12       54.91       57.20      4.38 o
  12   5  12      108.64      120.74      7.11 o
  13   5  12      114.61      124.13      6.02 o
  14   5  12       42.69       42.77      5.92 o
  15   5  12        3.97       11.23      4.49 o
  16   5  12       94.25       96.18      9.40 o
  17   5  12       44.90       53.73      7.46 o
  18   5  12       80.93       80.26      6.43 o
   0   6  12      123.31      109.34      4.41 o
   1   6  12        8.81        8.95      1.33 o
   2   6  12       72.25       67.62      2.87 o
   3   6  12        5.12        4.00      1.28 o
   4   6  12       32.22       34.43      2.39 o
   5   6  12       52.09       46.94      2.24 o
   6   6  12      205.56      208.75      4.32 o
   7   6  12       46.81       49.94      2.22 o
   8   6  12        9.93       10.17      1.19 o
   9   6  12       70.71       67.67      3.58 o
  10   6  12       43.60       42.22      3.01 o
  11   6  12       24.54       31.76      3.71 o
  12   6  12      172.22      185.70     10.18 o
  13   6  12      162.51      140.76     10.17 o
  14   6  12       15.09       16.79      5.28 o
  15   6  12        9.43        4.86      4.10 o
  16   6  12       16.75       20.07      5.51 o
  17   6  12       19.55       21.93      5.63 o
   1   7  12        4.74        3.11      1.29 o
   2   7  12       85.76       82.69      3.26 o
   3   7  12       15.06       20.06      1.91 o
   4   7  12       65.58       69.76      3.02 o
   5   7  12       85.38       87.64      3.46 o
   6   7  12       59.70       58.69      2.80 o
   7   7  12      210.00      221.15      4.71 o
   8   7  12        9.60        9.80      1.45 o
   9   7  12       46.66       47.27      4.09 o
  10   7  12      134.06      137.84      5.51 o
  11   7  12      100.20       95.41      4.53 o
  12   7  12       35.38       51.90      7.77 o
  13   7  12      105.54      110.07     10.68 o
  14   7  12       42.42       44.64      7.43 o
  15   7  12       20.55       21.84      6.18 o
  16   7  12       23.55       28.11      6.58 o
   0   8  12      149.00      127.38      6.18 o
   1   8  12       78.92       75.31      3.35 o
   2   8  12       44.72       45.63      2.73 o
   3   8  12       30.25       30.20      2.36 o
   4   8  12      167.47      158.70      4.47 o
   5   8  12        5.51        6.56      1.59 o
   6   8  12      139.96      141.18      3.93 o
   7   8  12        7.63        5.99      1.53 o
   8   8  12      127.69      121.73      3.75 o
   9   8  12      127.11      134.34      4.30 o
  10   8  12       90.29       91.80      4.58 o
  11   8  12       55.42       61.35      4.09 o
  12   8  12       64.51       63.55      3.91 o
   1   9  12        2.02        0.79      1.62 o
   2   9  12      239.67      247.26      5.93 o
   3   9  12      115.44      120.18      4.31 o
   4   9  12      145.32      143.32      5.81 o
   5   9  12       44.02       40.54      2.65 o
   6   9  12        7.51        9.44      1.80 o
   7   9  12       44.87       42.10      3.37 o
   8   9  12       29.13       28.77      3.36 o
   9   9  12      246.70      269.30     10.26 o
  10   9  12      143.03      148.87      7.05 o
  11   9  12        5.74        4.37      2.46 o
  12   9  12      137.47      144.27      6.61 o
  13   9  12       23.34       21.54      3.05 o
   0  10  12      928.16      902.54     28.72 o
   1  10  12       22.24       26.13      3.77 o
   2  10  12       51.71       56.63      4.72 o
   3  10  12       79.28       83.36      5.53 o
   4  10  12      157.45      173.51      6.29 o
   5  10  12       15.09       15.68      3.01 o
   6  10  12       66.37       66.12      4.94 o
   7  10  12       20.05       22.22      4.00 o
   8  10  12      108.87      121.74      7.38 o
   9  10  12        3.19        2.21      2.68 o
  10  10  12       18.55       19.87      3.65 o
  11  10  12       36.50       29.83      4.14 o
   1  11  12       66.18       79.86      5.75 o
   2  11  12       80.09       95.24      6.27 o
   3  11  12       44.82       41.14      4.43 o
   4  11  12        4.78        1.81      3.03 o
   5  11  12      161.76      165.35      7.32 o
   6  11  12        5.50        8.03      2.86 o
   7  11  12       17.74       16.84      4.15 o
   8  11  12        5.10        8.10      3.46 o
   0  12  12      243.12      229.74     12.81 o
   1  12  12        4.23        6.09      6.52 o
   2  12  12       22.27       25.54      4.33 o
   2   0  13      441.74      377.88      7.01 o
   4   0  13      254.63      252.29      6.42 o
   6   0  13       65.35       56.32      2.71 o
   8   0  13       17.49       23.37      2.77 o
  10   0  13      774.31      782.37     17.78 o
  12   0  13      159.15      155.44      6.39 o
  14   0  13       38.60       42.69      4.05 o
  16   0  13       94.53       92.99      6.71 o
  18   0  13       54.17       59.56      7.19 o
   0   1  13      745.54      714.73     11.30 o
   1   1  13      124.33      152.03      2.83 o
   2   1  13       53.56       56.50      1.94 o
   3   1  13      329.00      308.53      4.35 o
   4   1  13      276.73      260.31      3.89 o
   5   1  13       13.55       25.74      1.47 o
   6   1  13       29.55       33.90      1.79 o
   7   1  13      616.90      578.38      8.67 o
   8   1  13       28.87       24.95      1.99 o
   9   1  13      331.24      332.01      6.69 o
  10   1  13        5.17        4.99      1.46 o
  11   1  13      523.72      512.35      9.25 o
  12   1  13      127.87      124.03      6.18 o
  13   1  13       42.07       40.26      2.68 o
  14   1  13        1.30        2.92      1.37 o
  15   1  13      107.90       97.24      3.34 o
  16   1  13       26.56       26.46      2.16 o
  17   1  13       20.88       17.92      2.24 o
  18   1  13       32.73       34.27      2.85 o
  19   1  13       25.91       21.03      2.49 o
   1   2  13      584.28      574.81      6.79 o
   2   2  13      259.83      267.45      3.98 o
   3   2  13       51.23       50.31      1.82 o
   4   2  13       58.40       58.16      1.94 o
   5   2  13       49.07       47.98      2.85 o
   6   2  13       14.54       17.13      1.39 o
   7   2  13       92.47       92.62      2.83 o
   8   2  13       53.07       50.38      3.63 o
   9   2  13       55.34       48.86      2.55 o
  10   2  13      105.48      107.14      3.71 o
  11   2  13       33.28       32.28      2.25 o
  12   2  13       89.16       95.93      4.60 o
  13   2  13      135.30      127.96      3.43 o
  14   2  13       13.84       15.25      1.64 o
  15   2  13       86.12       85.00      3.74 o
  16   2  13       59.13       67.25      4.10 o
  17   2  13       12.53       17.48      2.68 o
  18   2  13       32.38       37.36      3.58 o
  19   2  13        1.09       -0.25      2.14 o
   0   3  13      488.66      461.61      8.30 o
   1   3  13       69.61       64.10      2.07 o
   2   3  13       30.41       24.46      1.40 o
   3   3  13      161.97      160.15      3.00 o
   4   3  13      883.18      863.36     10.98 o
   5   3  13      108.95      100.01      2.76 o
   6   3  13      285.78      257.64      4.61 o
   7   3  13      189.07      201.45      4.02 o
   8   3  13      325.37      324.79      5.41 o
   9   3  13      223.93      204.42      4.95 o
  10   3  13        2.97        3.00      1.23 o
  11   3  13       48.55       48.05      4.39 o
  12   3  13      131.48      136.84      3.24 o
  13   3  13       34.70       37.41      2.42 o
  14   3  13      143.10      151.10      4.46 o
  15   3  13       74.27       72.25      4.23 o
  16   3  13       20.63       20.83      2.58 o
  17   3  13        3.88        2.37      1.97 o
  18   3  13       22.77       22.22      5.93 o
  19   3  13      101.73       89.36      7.20 o
   1   4  13      733.28      685.25      7.98 o
   2   4  13      177.35      168.30      3.38 o
   3   4  13       78.41       75.68      2.62 o
   4   4  13       49.19       38.74      1.99 o
   5   4  13      127.80      132.46      3.24 o
   6   4  13      126.61      125.88      3.86 o
   7   4  13       30.19       36.15      1.89 o
   8   4  13      108.98       99.86      3.74 o
   9   4  13       36.52       35.58      1.97 o
  10   4  13        0.42       -0.42      1.93 o
  11   4  13      140.42      132.43      9.39 o
  12   4  13       12.06       16.31      2.97 o
  13   4  13       73.87       75.53      5.51 o
  14   4  13        2.29        0.47      1.34 o
  15   4  13       35.45       42.61      2.92 o
  16   4  13       21.12       18.22      2.37 o
  17   4  13       15.31       16.53      2.48 o
  18   4  13       50.58       46.77      3.69 o
   0   5  13      594.06      594.28     12.02 o
   1   5  13      472.11      480.84      6.73 o
   2   5  13      225.33      226.77      4.49 o
   3   5  13      156.40      172.96      4.22 o
   4   5  13       19.77       20.51      1.64 o
   5   5  13      111.28      117.53      3.96 o
   6   5  13      114.37      112.92      3.07 o
   7   5  13       29.46       31.80      1.89 o
   8   5  13        9.79       11.34      1.44 o
   9   5  13      215.69      224.32      5.70 o
  10   5  13       73.53       80.29      5.11 o
  11   5  13       60.46       67.03      4.81 o
  12   5  13        4.22        4.50      2.48 o
  13   5  13       41.50       35.76      3.98 o
  14   5  13       28.02       37.06      6.21 o
  15   5  13       12.55        8.43      4.30 o
  16   5  13       12.44       14.83      4.86 o
  17   5  13        1.42        2.05      4.07 o
   1   6  13       80.36       83.58      3.18 o
   2   6  13       18.05       16.80      1.78 o
   3   6  13      135.60      146.05      3.99 o
   4   6  13      104.05      103.24      4.36 o
   5   6  13       28.26       33.63      2.26 o
   6   6  13       23.98       20.69      1.78 o
   7   6  13        9.51       15.03      1.55 o
   8   6  13        5.20        5.07      1.16 o
   9   6  13       82.69       81.56      2.83 o
  10   6  13        8.21        9.42      2.09 o
  11   6  13       25.63       24.25      3.50 o
  12   6  13       13.85       11.99      3.37 o
  13   6  13       94.65      102.46      9.79 o
  14   6  13       66.50       47.68      7.31 o
  15   6  13       40.21       40.35      6.91 o
  16   6  13       37.09       39.95      7.12 o
   0   7  13       33.84       31.26      3.55 o
   1   7  13       23.15       22.39      2.08 o
   2   7  13       23.29       18.53      2.40 o
   3   7  13       21.09       24.50      2.11 o
   4   7  13      149.53      154.13      4.30 o
   5   7  13       92.66       95.13      3.59 o
   6   7  13       72.14       72.81      3.45 o
   7   7  13        6.55        7.31      1.43 o
   8   7  13       53.76       57.73      2.69 o
   9   7  13       37.63       39.56      2.42 o
  10   7  13       70.43       73.25      3.05 o
  11   7  13       36.86       35.92      7.40 o
  12   7  13      244.79      276.84     14.99 o
  13   7  13       43.48       54.74      7.91 o
  14   7  13        5.22        3.09      4.44 o
  15   7  13       21.56       14.83      5.61 o
   1   8  13       13.96       15.85      2.08 o
   2   8  13       13.86       15.56      1.98 o
   3   8  13       17.65       23.35      2.24 o
   4   8  13       58.42       66.52      3.32 o
   5   8  13       12.81       17.51      2.03 o
   6   8  13       34.25       32.51      2.33 o
   7   8  13       25.59       29.39      2.60 o
   8   8  13       66.52       76.59      4.29 o
   9   8  13       24.86       27.37      3.35 o
  10   8  13      110.22      122.09      5.94 o
  11   8  13      129.83      129.77      5.85 o
  12   8  13        9.81       10.18      2.28 o
   0   9  13      168.75      166.96      7.60 o
   1   9  13       11.47       11.50      2.12 o
   2   9  13       11.08       10.95      2.15 o
   3   9  13       25.67       26.37      2.46 o
   4   9  13       21.24       22.30      2.20 o
   5   9  13        2.07        2.22      1.75 o
   6   9  13       46.15       48.48      4.15 o
   7   9  13       65.56       71.73      4.71 o
   8   9  13       51.69       57.44      5.21 o
   9   9  13       25.77       23.91      3.71 o
  10   9  13       78.39       84.53      5.57 o
  11   9  13        3.76        5.06      2.39 o
  12   9  13       56.79       64.25      4.55 o
   1  10  13      138.66      151.36     10.91 o
   2  10  13      228.77      227.89     20.20 o
   3  10  13        6.14       10.60      2.77 o
   4  10  13       71.77       81.82      6.20 o
   5  10  13       61.62       58.45      4.79 o
   6  10  13       98.03      108.37      5.99 o
   7  10  13       26.52       36.04      3.99 o
   8  10  13       99.13      118.14      7.31 o
   9  10  13       74.36       78.66      6.00 o
  10  10  13        2.19        1.14      2.65 o
   0  11  13      127.65      103.68      9.23 o
   1  11  13       22.37       16.69      4.27 o
   2  11  13       40.30       37.11      4.30 o
   3  11  13      158.16      156.40      7.18 o
   4  11  13       20.01       23.14      3.72 o
   5  11  13       44.51       51.86      4.85 o
   6  11  13       20.53       20.40      5.98 o
   7  11  13       12.54       12.71      3.93 o
   0   0  14     1452.48     1257.48     25.79 o
   2   0  14       44.29       47.90      2.96 o
   4   0  14      747.64      646.18     10.69 o
   6   0  14      624.10      572.34     11.28 o
   8   0  14      640.77      611.40     14.79 o
  10   0  14       10.37        6.29      2.32 o
  12   0  14      155.56      141.44      6.27 o
  14   0  14      106.36      103.61      5.77 o
  16   0  14        9.51        2.72      2.90 o
  18   0  14      103.90       90.03      7.09 o
   1   1  14       46.18       47.75      1.83 o
   2   1  14        8.40        8.41      1.03 o
   3   1  14       84.81       71.53      2.13 o
   4   1  14      134.01      131.87      2.74 o
   5   1  14      203.32      198.33      3.67 o
   6   1  14       65.00       67.71      2.48 o
   7   1  14        1.27        1.58      1.15 o
   8   1  14       46.43       43.96      4.32 o
   9   1  14      127.35      131.03      4.26 o
  10   1  14      245.75      240.86      5.75 o
  11   1  14       81.94       78.78      3.82 o
  12   1  14       15.13       11.27      1.81 o
  13   1  14       52.81       51.72      3.35 o
  14   1  14       55.06       54.77      3.24 o
  15   1  14       28.78       30.03      3.46 o
  16   1  14       63.17       64.32      4.31 o
  17   1  14      103.45       96.98      5.02 o
  18   1  14      115.34      110.49      5.50 o
   0   2  14      451.97      441.60      8.12 o
   1   2  14      104.75      105.14      2.49 o
   2   2  14       13.63       13.43      1.16 o
   3   2  14       63.56       69.29      2.14 o
   4   2  14      607.09      591.06      8.06 o
   5   2  14       21.31       22.12      1.63 o
   6   2  14       30.75       26.10      2.66 o
   7   2  14        0.10       -0.30      1.00 o
   8   2  14      241.59      249.01      6.47 o
   9   2  14      170.28      173.89      4.66 o
  10   2  14       37.47       44.38      2.68 o
  11   2  14       60.29       57.63      2.97 o
  12   2  14      120.35      117.47      4.73 o
  13   2  14      123.57      120.58      4.14 o
  14   2  14       63.84       62.70      3.38 o
  15   2  14       36.50       37.24      3.03 o
  16   2  14       50.43       47.18      3.78 o
  17   2  14        0.79       -0.12      2.01 o
  18   2  14       25.55       24.74      3.19 o
   1   3  14      416.49      378.04      5.24 o
   2   3  14      295.04      272.56      4.24 o
   3   3  14      185.84      181.06      3.56 o
   4   3  14      240.57      233.93      4.51 o
   5   3  14      137.33      141.29      4.12 o
   6   3  14      188.48      178.14      3.88 o
   7   3  14      440.39      416.28      6.57 o
   8   3  14      309.59      311.06      6.57 o
   9   3  14       27.43       25.33      2.08 o
  10   3  14      127.17      124.51      4.81 o
  11   3  14      137.56      144.40      5.48 o
  12   3  14       23.25       24.32      2.16 o
  13   3  14       83.92       90.47      3.75 o
  14   3  14       52.37       50.30      3.18 o
  15   3  14       51.85       51.45      4.26 o
  16   3  14       21.94       20.84      2.65 o
  17   3  14       77.43       69.90      3.29 o
  18   3  14       28.76       31.74      2.59 o
   0   4  14      660.16      611.13     10.55 o
   1   4  14       23.70       21.83      1.47 o
   2   4  14       10.32        9.10      1.23 o
   3   4  14      135.63      141.08      5.72 o
   4   4  14      129.69      118.52      3.21 o
   5   4  14       52.90       59.52      2.45 o
   6   4  14       38.69       40.26      2.11 o
   7   4  14       26.83       20.78      1.66 o
   8   4  14      138.82      130.25      4.45 o
   9   4  14      197.18      203.05      5.51 o
  10   4  14        4.06        4.05      1.39 o
  11   4  14       62.41       66.04      2.96 o
  12   4  14      192.36      189.96      4.89 o
  13   4  14       66.13       57.75      3.27 o
  14   4  14      143.83      149.35      4.72 o
  15   4  14      122.09      125.68      4.85 o
  16   4  14       42.35       36.55      3.05 o
  17   4  14        8.05       10.41      1.70 o
   1   5  14      263.01      250.58      4.96 o
   2   5  14      399.24      376.44      6.30 o
   3   5  14      150.97      144.14      3.63 o
   4   5  14       79.05       72.28      2.81 o
   5   5  14       23.36       19.73      1.68 o
   6   5  14       92.96       95.40      3.06 o
   7   5  14      142.28      139.14      3.56 o
   8   5  14       86.17       86.07      4.82 o
   9   5  14       31.97       34.69      2.44 o
  10   5  14       13.41       14.13      1.95 o
  11   5  14       79.21       82.64      5.42 o
  12   5  14       23.26       21.79      3.46 o
  13   5  14        9.81        8.05      3.32 o
  14   5  14       13.83        6.05      4.33 o
  15   5  14        5.82        0.79      4.03 o
  16   5  14        7.84        3.11      4.16 o
  17   5  14       90.75       89.27      9.54 o
   0   6  14      382.83      395.96      9.63 o
   1   6  14       81.42       89.28      3.42 o
   2   6  14      160.53      163.74      4.34 o
   3   6  14       21.59       24.08      2.31 o
   4   6  14      136.60      137.47      5.74 o
   5   6  14        0.81        0.24      1.19 o
   6   6  14      227.59      216.47      4.67 o
   7   6  14        4.00        3.12      1.29 o
   8   6  14       17.26       17.62      1.72 o
   9   6  14       28.46       28.14      1.96 o
  10   6  14       12.33       14.78      1.86 o
  11   6  14       16.47       16.02      3.74 o
  12   6  14       11.52        6.45      3.21 o
  13   6  14        2.54        0.86      3.95 o
  14   6  14      144.16      135.73     10.66 o
  15   6  14       38.94       46.37      7.50 o
  16   6  14       59.50       53.61      8.14 o
   1   7  14      159.46      162.96      7.39 o
   2   7  14       82.57       80.20      5.02 o
   3   7  14       25.09       24.39      2.17 o
   4   7  14       12.26       13.03      2.24 o
   5   7  14      184.02      191.39      5.48 o
   6   7  14       62.08       62.24      3.15 o
   7   7  14       34.37       36.58      2.52 o
   8   7  14      125.56      133.52      3.82 o
   9   7  14      203.85      200.03      5.09 o
  10   7  14      261.56      274.09      6.49 o
  11   7  14       39.23       44.43      3.30 o
  12   7  14       26.79       23.71      6.25 o
  13   7  14       83.04       77.03      9.34 o
  14   7  14       15.88       17.51      5.97 o
  15   7  14       19.48       25.99      6.61 o
   0   8  14       18.75       14.81      4.71 o
   1   8  14       65.38       79.10      4.04 o
   2   8  14       17.59       18.70      2.20 o
   3   8  14      151.27      161.77      4.72 o
   4   8  14       14.70       17.12      2.12 o
   5   8  14       31.59       29.37      3.45 o
   6   8  14        9.07       10.17      1.76 o
   7   8  14      101.57      116.73      4.29 o
   8   8  14       42.78       37.86      4.07 o
   9   8  14       38.50       40.77      4.00 o
  10   8  14        5.62        8.02      2.44 o
  11   8  14      129.80      152.38      6.57 o
   1   9  14       77.44       72.85      7.52 o
   2   9  14        8.98       11.95      2.81 o
   3   9  14       17.69       20.81      3.13 o
   4   9  14        2.82        5.73      2.42 o
   5   9  14       86.76       85.30      8.94 o
   6   9  14        6.57        2.02      2.21 o
   7   9  14       25.53       26.13      4.58 o
   8   9  14       46.74       44.25      4.80 o
   9   9  14        7.24        5.75      2.72 o
  10   9  14       60.77       62.98      5.24 o
  11   9  14       20.28       15.95      3.20 o
   0  10  14      115.20      130.10      9.17 o
   1  10  14       44.91       41.36      4.29 o
   2  10  14       99.73       95.20      5.86 o
   3  10  14       73.32       69.18      8.80 o
   4  10  14       14.02       15.56      6.63 o
   5  10  14        0.65       -2.19      2.19 o
   6  10  14       96.15       97.83      5.80 o
   7  10  14      231.41      221.40      8.28 o
   8  10  14        8.49        7.08      3.25 o
   9  10  14       17.43       19.85      3.79 o
   1  11  14       47.01       43.47      6.78 o
   2  11  14        6.20        2.34      2.65 o
   3  11  14       26.62       28.87      4.03 o
   4  11  14        6.78        9.41      5.72 o
   5  11  14       39.32       36.13      7.90 o
   2   0  15       35.48       30.05      2.25 o
   4   0  15       36.72       32.00      2.37 o
   6   0  15       94.21       89.20      4.05 o
   8   0  15      252.86      236.96      8.14 o
  10   0  15       14.48       10.61      2.61 o
  12   0  15       42.90       45.88      5.63 o
  14   0  15      252.27      256.71      9.23 o
  16   0  15       22.49       25.26      4.50 o
  18   0  15      113.27      102.55      7.64 o
   0   1  15      113.96      103.53      3.59 o
   1   1  15       76.01       69.93      2.52 o
   2   1  15       60.94       60.53      2.14 o
   3   1  15      129.99      120.73      2.72 o
   4   1  15       59.60       55.78      2.09 o
   5   1  15       32.94       31.99      1.79 o
   6   1  15      341.40      332.18      6.20 o
   7   1  15       12.27        7.70      2.31 o
   8   1  15       34.65       32.55      3.05 o
   9   1  15       83.31       74.29      3.37 o
  10   1  15      112.43      113.14      5.89 o
  11   1  15      140.00      148.58      4.68 o
  12   1  15        0.67        0.59      2.10 o
  13   1  15      143.75      142.31      4.64 o
  14   1  15       23.80       21.40      2.42 o
  15   1  15        2.07        1.63      1.98 o
  16   1  15       61.45       65.57      4.52 o
  17   1  15        0.33        0.85      2.15 o
  18   1  15       34.11       29.10      3.44 o
   1   2  15       86.67       86.59      2.41 o
   2   2  15      137.06      130.75      2.87 o
   3   2  15      194.34      183.10      3.41 o
   4   2  15      182.62      189.32      3.74 o
   5   2  15      394.34      390.45      7.84 o
   6   2  15       18.00       16.61      1.61 o
   7   2  15      156.28      159.54      5.25 o
   8   2  15      641.50      645.23     11.18 o
   9   2  15      133.22      142.26      5.15 o
  10   2  15       59.47       64.41      3.75 o
  11   2  15      301.06      307.79      6.91 o
  12   2  15      105.06      111.12      6.03 o
  13   2  15       78.19       65.93      4.94 o
  14   2  15       34.89       33.16      2.94 o
  15   2  15       64.78       62.50      4.16 o
  16   2  15       80.03       79.25      4.63 o
  17   2  15       27.78       28.28      3.31 o
  18   2  15        9.81        9.73      2.65 o
   0   3  15      740.98      699.78     11.75 o
   1   3  15      511.43      488.73      6.41 o
   2   3  15       29.94       27.73      1.62 o
   3   3  15      378.36      368.97      6.10 o
   4   3  15      176.18      184.05      7.02 o
   5   3  15       27.70       24.37      1.82 o
   6   3  15      261.11      257.94      4.97 o
   7   3  15       17.98       18.50      1.68 o
   8   3  15      212.24      219.51      5.53 o
   9   3  15      122.32      135.19      4.29 o
  10   3  15        3.78        3.08      1.54 o
  11   3  15       87.87       83.05      3.60 o
  12   3  15        8.71       11.92      1.91 o
  13   3  15      155.60      158.71      6.00 o
  14   3  15       45.12       43.59      7.40 o
  15   3  15        0.86        2.44      1.90 o
  16   3  15        3.49        2.85      2.12 o
  17   3  15       33.80       34.40      3.41 o
   1   4  15       48.91       46.39      2.17 o
   2   4  15        6.94        7.27      1.36 o
   3   4  15       83.55       84.06      2.97 o
   4   4  15        3.42        3.15      1.20 o
   5   4  15        5.04        4.39      1.50 o
   6   4  15        6.80        7.96      1.38 o
   7   4  15      207.65      207.50      4.46 o
   8   4  15       33.61       31.95      2.05 o
   9   4  15       21.04       24.69      2.18 o
  10   4  15       28.78       25.65      2.33 o
  11   4  15      283.80      292.55      6.59 o
  12   4  15        5.70        5.03      1.70 o
  13   4  15      103.43      104.18      4.24 o
  14   4  15       21.45       22.22      6.74 o
  15   4  15       19.83       20.06      2.57 o
  16   4  15       27.89       24.83      2.79 o
  17   4  15        5.35        5.15      2.14 o
   0   5  15      213.69      203.04      8.96 o
   1   5  15       57.43       51.00      2.77 o
   2   5  15       35.63       35.30      2.21 o
   3   5  15       22.82       22.19      1.87 o
   4   5  15      206.65      198.20      4.42 o
   5   5  15      109.53      117.87      3.42 o
   6   5  15      166.94      162.46      4.03 o
   7   5  15        0.70       -1.21      1.15 o
   8   5  15       36.13       35.04      2.23 o
   9   5  15       10.93       12.04      1.86 o
  10   5  15       54.93       56.89      4.09 o
  11   5  15       19.71       20.18      3.68 o
  12   5  15       51.13       47.11      4.56 o
  13   5  15      169.06      170.18     10.70 o
  14   5  15       27.13       25.72      5.84 o
  15   5  15        1.55        1.78      4.22 o
  16   5  15        3.86        9.02      4.87 o
   1   6  15      195.33      209.56      6.64 o
   2   6  15      143.81      148.32      4.28 o
   3   6  15      231.31      243.43      5.59 o
   4   6  15       23.04       25.02      2.20 o
   5   6  15      183.84      194.98      4.85 o
   6   6  15       22.10       23.05      1.96 o
   7   6  15       21.67       21.22      1.89 o
   8   6  15       83.15       82.34      4.47 o
   9   6  15       14.68       15.95      1.74 o
  10   6  15      254.27      261.64      6.83 o
  11   6  15       41.45       37.44      2.85 o
  12   6  15       12.36       21.34      5.63 o
  13   6  15       13.48        9.55      4.97 o
  14   6  15       26.30       25.30      6.35 o
  15   6  15       55.77       51.09      7.87 o
   0   7  15      184.10      200.25      8.04 o
   1   7  15       37.55       36.40      2.86 o
   2   7  15      130.14      128.24      4.19 o
   3   7  15        3.67        5.75      1.60 o
   4   7  15       67.81       79.56      3.55 o
   5   7  15       23.27       26.10      2.37 o
   6   7  15       36.29       36.91      2.76 o
   7   7  15       19.52       17.75      2.07 o
   8   7  15        9.90        7.28      1.71 o
   9   7  15      130.96      135.86      7.20 o
  10   7  15        2.56        0.98      2.06 o
  11   7  15       38.09       46.29      3.70 o
   1   8  15       77.02       80.63      4.17 o
   2   8  15      344.90      356.06      8.22 o
   3   8  15        3.42        2.10      1.61 o
   4   8  15       62.10       68.43      3.83 o
   5   8  15        4.43        3.94      2.03 o
   6   8  15       84.05       83.64      6.08 o
   7   8  15      110.25      111.27      5.48 o
   8   8  15        8.19       11.07      2.98 o
   9   8  15        9.39       11.13      2.90 o
  10   8  15      110.08      112.21      6.03 o
  11   8  15       75.34       65.54      4.73 o
   0   9  15       80.64       74.75      7.44 o
   1   9  15        5.86        2.98      2.41 o
   2   9  15       14.83        9.06      2.74 o
   3   9  15        4.78        6.21      4.88 o
   4   9  15       10.11        9.45      2.71 o
   5   9  15       13.89       16.00      2.96 o
   6   9  15       83.68       95.68      5.46 o
   7   9  15        1.96        0.01      2.48 o
   8   9  15        2.90        5.26      2.82 o
   9   9  15        0.65       -0.29      2.43 o
  10   9  15       54.42       61.92      5.35 o
   1  10  15       16.33       16.79      3.36 o
   2  10  15      121.17      135.39      6.64 o
   3  10  15       42.40       38.76      4.30 o
   4  10  15        5.86        9.70      5.31 o
   5  10  15        9.35       16.37      3.30 o
   6  10  15       62.78       67.53      5.26 o
   7  10  15       10.23       10.74      2.96 o
   0   0  16      296.08      256.75      8.50 o
   2   0  16       81.87       82.36      3.50 o
   4   0  16      707.23      671.44     11.49 o
   6   0  16      189.79      193.88      7.36 o
   8   0  16       11.27        9.92      3.05 o
  10   0  16       76.34       72.99      5.23 o
  12   0  16      151.18      154.73      7.07 o
  14   0  16       43.97       43.63      5.47 o
  16   0  16      144.40      149.89      9.03 o
   1   1  16      369.84      334.49      5.28 o
   2   1  16       43.85       39.90      1.88 o
   3   1  16       24.04       20.79      1.48 o
   4   1  16       24.80       25.86      1.75 o
   5   1  16       38.98       32.15      2.06 o
   6   1  16       15.79       11.76      1.63 o
   7   1  16       58.83       50.25      3.00 o
   8   1  16        6.05       11.35      2.94 o
   9   1  16       95.42       90.28      3.90 o
  10   1  16       78.02       74.48      3.64 o
  11   1  16       56.14       49.95      3.19 o
  12   1  16      218.72      228.78      6.06 o
  13   1  16       80.92       83.50     10.58 o
  14   1  16        4.65        0.40      2.02 o
  15   1  16       29.57       29.12      6.39 o
  16   1  16      124.20      119.33     11.05 o
  17   1  16        1.56        0.78      3.18 o
   0   2  16      593.67      622.28     10.89 o
   1   2  16      157.96      154.79      4.44 o
   2   2  16        9.24        9.17      1.24 o
   3   2  16      168.58      165.59      3.62 o
   4   2  16       60.61       55.22      2.53 o
   5   2  16       95.42       86.84      3.03 o
   6   2  16      118.67      112.51      3.70 o
   7   2  16      270.47      275.86      5.79 o
   8   2  16      199.29      201.67      5.42 o
   9   2  16       52.22       47.12      3.04 o
  10   2  16       20.94       18.26      2.26 o
  11   2  16      289.64      281.08      6.75 o
  12   2  16      122.53      126.68      4.63 o
  13   2  16       39.42       40.71      3.56 o
  14   2  16       46.40       41.07      3.65 o
  15   2  16       50.49       51.44      4.10 o
  16   2  16       20.59       14.79      2.84 o
  17   2  16       14.54       15.44      2.89 o
   1   3  16       57.15       51.48      3.16 o
   2   3  16      108.59      111.13      3.04 o
   3   3  16       45.83       43.50      2.80 o
   4   3  16      180.23      191.33      4.83 o
   5   3  16       13.01       14.67      1.60 o
   6   3  16       14.40       12.48      1.59 o
   7   3  16      104.69      110.59      4.58 o
   8   3  16       56.87       65.72      3.36 o
   9   3  16       23.40       21.05      2.28 o
  10   3  16        0.90        1.23      1.95 o
  11   3  16      115.30      115.30      7.48 o
  12   3  16      112.38      124.48      4.86 o
  13   3  16       28.13       28.47      3.10 o
  14   3  16        3.00        2.49      2.07 o
  15   3  16       98.68      111.83      7.25 o
  16   3  16        0.31        1.27      2.14 o
   0   4  16      366.83      376.41      7.90 o
   1   4  16      128.41      131.36      3.32 o
   2   4  16       29.50       30.35      2.58 o
   3   4  16       43.18       44.68      2.42 o
   4   4  16        3.61        1.44      1.19 o
   5   4  16       66.85       63.60      2.83 o
   6   4  16       26.93       25.60      1.99 o
   7   4  16       67.70       65.16      2.96 o
   8   4  16       71.02       71.66      3.98 o
   9   4  16      188.56      186.82      5.29 o
  10   4  16       16.09       15.11      2.46 o
  11   4  16       88.12       97.80      5.83 o
  12   4  16       64.00       71.60      4.14 o
  13   4  16       90.24       91.79      4.62 o
  14   4  16        3.10        3.55      2.06 o
  15   4  16       32.37       30.36      3.07 o
  16   4  16       42.81       49.09      8.40 o
   1   5  16        6.32        6.59      1.52 o
   2   5  16       23.39       26.35      2.04 o
   3   5  16       86.13       87.60      3.29 o
   4   5  16       57.08       58.24      2.79 o
   5   5  16       49.46       53.15      2.70 o
   6   5  16       54.45       51.89      3.16 o
   7   5  16       28.97       24.35      2.04 o
   8   5  16       25.93       26.54      2.37 o
   9   5  16        9.96       12.59      2.08 o
  10   5  16       14.58       13.13      2.13 o
  11   5  16       72.12       72.49      4.01 o
  12   5  16       50.45       53.72      3.58 o
  13   5  16      152.64      153.16      7.12 o
  14   5  16       12.79       14.43      2.32 o
  15   5  16       38.16       38.83      6.96 o
   0   6  16      245.25      239.52      8.75 o
   1   6  16      135.68      137.72      4.28 o
   2   6  16      166.66      164.81      4.65 o
   3   6  16       46.46       45.75      2.86 o
   4   6  16       33.37       40.99      2.72 o
   5   6  16       87.76       94.34      5.58 o
   6   6  16       79.36       82.03      3.81 o
   7   6  16       17.22       17.37      1.92 o
   8   6  16       89.73       92.77      3.47 o
   9   6  16      150.63      158.01      5.97 o
  10   6  16      127.43      119.40     10.44 o
  11   6  16       22.61       26.41      5.33 o
  12   6  16      188.80      203.78      6.54 o
  13   6  16       13.64        7.46      5.44 o
  14   6  16       67.21       64.61      8.43 o
   1   7  16      120.54      130.76      4.92 o
   2   7  16       58.38       55.22      3.47 o
   3   7  16      148.28      147.70      5.00 o
   4   7  16      177.84      172.99      5.73 o
   5   7  16        1.94        2.47      1.60 o
   6   7  16        2.23        0.71      1.68 o
   7   7  16       36.40       38.00      4.88 o
   8   7  16       20.45       19.24      3.35 o
   9   7  16        8.04        7.42      2.62 o
  10   7  16      276.57      299.39     10.48 o
  11   7  16       28.58       28.98      3.42 o
  12   7  16       47.40       49.82      3.92 o
   0   8  16      100.80      102.15      7.59 o
   1   8  16        3.74        2.35      3.34 o
   2   8  16        4.09        3.34      4.42 o
   3   8  16       19.74       18.93      3.88 o
   4   8  16       88.25       86.17      4.85 o
   5   8  16       57.63       60.05      7.42 o
   6   8  16        3.61        2.65      2.22 o
   7   8  16       22.77       23.22      3.24 o
   8   8  16       28.61       34.30      4.35 o
   9   8  16        8.18        5.22      2.77 o
  10   8  16        3.25        6.16      2.68 o
  11   8  16       10.24        7.76      2.69 o
   1   9  16       53.44       47.47      4.44 o
   2   9  16       62.47       62.52      7.09 o
   3   9  16        2.20        1.28      2.27 o
   4   9  16        5.65        4.63      2.47 o
   5   9  16       31.81       28.46      3.73 o
   6   9  16       39.54       41.30      4.22 o
   7   9  16       31.66       40.63      4.06 o
   8   9  16        7.94       11.49      3.50 o
   9   9  16       87.39       87.64      6.29 o
   0  10  16      143.53      152.68     10.24 o
   1  10  16       36.16       44.39      4.59 o
   2  10  16        5.68       11.60      3.11 o
   3  10  16        7.89        6.57      2.83 o
   4  10  16       43.11       37.41      4.37 o
   5  10  16       17.60       19.82      4.93 o
   2   0  17      171.63      153.47      4.68 o
   4   0  17        5.46        6.97      2.04 o
   6   0  17        7.71        4.02      5.49 o
   8   0  17       24.89       29.19      3.68 o
  10   0  17       19.87       14.42      3.18 o
  12   0  17      110.64      117.60      7.81 o
  14   0  17       94.49      109.58      7.81 o
  16   0  17      169.39      175.06      9.96 o
   0   1  17       67.83       60.02      3.31 o
   1   1  17      148.01      143.30      3.23 o
   2   1  17       59.12       55.34      2.27 o
   3   1  17      118.08      112.16      2.88 o
   4   1  17      166.09      151.95      3.57 o
   5   1  17       43.53       40.32      2.56 o
   6   1  17      209.12      208.11      5.05 o
   7   1  17       25.70       25.52      2.46 o
   8   1  17       25.31       26.15      2.49 o
   9   1  17       86.84       87.51      3.93 o
  10   1  17        7.08        4.13      1.81 o
  11   1  17       49.21       46.48      3.24 o
  12   1  17       10.31        8.21      2.41 o
  13   1  17       22.71       20.03      3.01 o
  14   1  17       28.97       25.02      3.27 o
  15   1  17      172.69      177.31      6.87 o
  16   1  17       31.26       30.01      3.53 o
   1   2  17      116.59      109.78      2.91 o
   2   2  17      239.10      243.00      4.29 o
   3   2  17      164.18      156.28      3.64 o
   4   2  17        8.13        6.93      1.51 o
   5   2  17      153.79      149.14      3.87 o
   6   2  17      100.14       98.70      4.45 o
   7   2  17      395.87      392.87      8.29 o
   8   2  17      136.45      135.69      6.73 o
   9   2  17       70.13       60.08      3.54 o
  10   2  17      325.58      315.59      7.38 o
  11   2  17        0.83        0.25      2.44 o
  12   2  17       70.45       63.11      4.48 o
  13   2  17       71.77       77.42      4.74 o
  14   2  17       57.98       60.94     13.66 o
  15   2  17       14.85       14.87      2.83 o
  16   2  17        4.02        5.86      2.44 o
   0   3  17      303.20      298.35     12.47 o
   1   3  17       68.78       71.28      2.61 o
   2   3  17      126.26      131.21      3.64 o
   3   3  17       27.38       26.26      2.04 o
   4   3  17       66.51       66.30      2.93 o
   5   3  17       52.39       45.10      2.49 o
   6   3  17       14.06       19.04      1.87 o
   7   3  17       72.85       78.95      3.43 o
   8   3  17       65.01       68.76      3.66 o
   9   3  17        3.43        1.78      1.70 o
  10   3  17       66.33       70.66      3.70 o
  11   3  17        8.67       10.35      2.52 o
  12   3  17      127.02      132.30      5.72 o
  13   3  17       49.12       53.84      4.08 o
  14   3  17       55.62       54.20      4.18 o
  15   3  17       62.80       63.62      4.51 o
   1   4  17       59.58       63.53      2.90 o
   2   4  17       74.77       79.44      3.24 o
   3   4  17       21.53       25.30      2.04 o
   4   4  17        3.90        4.56      1.40 o
   5   4  17       41.69       45.22      2.65 o
   6   4  17       34.55       37.09      2.36 o
   7   4  17       72.23       72.58      3.34 o
   8   4  17       50.71       54.66      4.34 o
   9   4  17        0.07        0.95      1.61 o
  10   4  17       59.67       59.81      4.18 o
  11   4  17       45.86       47.55      3.75 o
  12   4  17       89.58       83.85      4.63 o
  13   4  17       59.92       61.80      4.13 o
  14   4  17       20.49       24.06      2.99 o
  15   4  17       29.06       34.97      3.47 o
   0   5  17       13.48       20.27      3.35 o
   1   5  17       11.00       10.49      1.83 o
   2   5  17       39.80       41.25      2.91 o
   3   5  17       99.42      115.94      6.58 o
   4   5  17        9.42       12.13      1.75 o
   5   5  17       52.72       56.26      2.88 o
   6   5  17       82.33       80.95      3.33 o
   7   5  17       29.13       25.64      2.16 o
   8   5  17       14.09       11.91      2.38 o
   9   5  17      131.25      131.27      5.55 o
  10   5  17       53.74       55.07      3.98 o
  11   5  17       27.82       30.79      3.14 o
  12   5  17       16.35       18.00      2.65 o
  13   5  17       92.84       97.96      4.86 o
  14   5  17        1.81        2.50      2.06 o
   1   6  17       14.35       17.73      2.30 o
   2   6  17       31.15       31.06      2.54 o
   3   6  17        3.83        6.53      1.76 o
   4   6  17       64.61       65.48      3.45 o
   5   6  17      205.98      197.58      7.15 o
   6   6  17       21.79       18.81      2.43 o
   7   6  17       52.87       55.84      3.39 o
   8   6  17        1.24        1.79      3.77 o
   9   6  17       79.43       88.18      4.88 o
  10   6  17      139.27      134.38      5.81 o
  11   6  17        6.93        8.13      2.47 o
  12   6  17       30.17       33.53      3.18 o
  13   6  17       57.34       66.48      5.30 o
   0   7  17      408.67      428.40     16.69 o
   1   7  17       74.21       79.86      5.31 o
   2   7  17      256.33      241.46      8.54 o
   3   7  17       37.66       41.16      3.54 o
   4   7  17       90.88       95.83      7.61 o
   5   7  17       39.98       43.69      4.03 o
   6   7  17       60.09       59.14     14.46 o
   7   7  17       59.61       55.87     11.66 o
   8   7  17       91.44       97.03      6.29 o
   9   7  17      104.81      109.25      6.38 o
  10   7  17      152.24      186.88      8.32 o
  11   7  17       69.94       74.08      5.25 o
   1   8  17       85.74       89.89      5.72 o
   2   8  17       23.04       18.73      3.24 o
   3   8  17       36.91       33.07      3.83 o
   4   8  17       12.67       20.63      7.70 o
   5   8  17       36.91       40.30      4.02 o
   6   8  17       25.44       27.25      5.89 o
   7   8  17       34.11       40.81      4.04 o
   8   8  17       59.84       64.15      5.78 o
   9   8  17       37.30       38.91      4.58 o
  10   8  17       61.76       66.58      5.50 o
   0   9  17      184.68      171.57     10.46 o
   1   9  17       14.36       16.90      4.95 o
   2   9  17       31.54       35.86      4.06 o
   3   9  17        4.80        2.62      2.51 o
   4   9  17       20.46       23.18      3.59 o
   5   9  17       10.90       16.04      3.22 o
   6   9  17        8.94       12.60      3.05 o
   7   9  17        3.87        4.79      2.69 o
   0   0  18      138.91      124.47      6.24 o
   2   0  18      120.28      126.00      4.46 o
   4   0  18        9.67       10.84      2.31 o
   6   0  18      653.99      663.11     17.02 o
   8   0  18      522.27      545.09     15.01 o
  10   0  18      181.31      174.49      9.49 o
  12   0  18      325.88      373.10     15.12 o
  14   0  18      107.49      101.40      7.62 o
   1   1  18      236.14      229.07      4.26 o
   2   1  18       12.17       14.34      1.47 o
   3   1  18      153.40      147.00      3.66 o
   4   1  18       49.13       51.42      2.66 o
   5   1  18      143.80      144.56      4.29 o
   6   1  18       40.50       38.22      2.95 o
   7   1  18       21.67       21.97      3.15 o
   8   1  18      136.44      136.87      5.90 o
   9   1  18       31.17       26.16      4.46 o
  10   1  18        1.44       -1.95      4.21 o
  11   1  18       11.05       10.04      2.62 o
  12   1  18        0.70       -1.57      2.02 o
  13   1  18       49.67       58.13      4.96 o
  14   1  18       22.12       21.44      3.22 o
  15   1  18        0.33       -1.58      2.12 o
   0   2  18      247.80      216.37      7.67 o
   1   2  18       90.22       88.76      2.94 o
   2   2  18       49.73       51.87      2.49 o
   3   2  18       10.48        9.69      1.65 o
   4   2  18        0.61        1.52      1.29 o
   5   2  18        3.28        2.75      1.49 o
   6   2  18        6.13        5.00      1.63 o
   7   2  18       25.85       25.75      2.75 o
   8   2  18       36.58       30.61      2.78 o
   9   2  18       29.95       29.70      2.79 o
  10   2  18       54.74       55.23      4.31 o
  11   2  18       44.02       56.59      4.43 o
  12   2  18       53.38       50.64      4.24 o
  13   2  18      170.29      161.45      9.04 o
  14   2  18       89.06       90.35      6.99 o
  15   2  18       32.37       33.59      6.18 o
   1   3  18       64.81       64.42      2.79 o
   2   3  18      137.30      139.63      4.00 o
   3   3  18       43.42       46.38      2.63 o
   4   3  18       37.98       39.67      2.46 o
   5   3  18       43.63       47.65      2.82 o
   6   3  18      109.97      110.89      4.08 o
   7   3  18        2.02        1.29      1.51 o
   8   3  18      116.78      116.34      5.04 o
   9   3  18       27.58       31.20      3.41 o
  10   3  18      121.65      114.52      5.68 o
  11   3  18       37.56       39.16      4.94 o
  12   3  18       18.47       13.66      2.77 o
  13   3  18        4.29        1.28      3.05 o
  14   3  18      121.03      121.97      5.97 o
   0   4  18      111.66      126.40      6.51 o
   1   4  18        7.76        7.17      1.56 o
   2   4  18       21.53       18.61      2.99 o
   3   4  18       80.79       82.24      3.34 o
   4   4  18      275.02      277.52      5.73 o
   5   4  18       26.73       27.42      2.24 o
   6   4  18      155.79      161.99      4.36 o
   7   4  18        1.52        0.06      1.53 o
   8   4  18       20.05       29.00      7.77 o
   9   4  18       92.90      105.48      5.42 o
  10   4  18       16.53       12.77      2.62 o
  11   4  18       15.25       15.99      4.40 o
  12   4  18       16.38       20.02      3.10 o
  13   4  18       42.71       45.09      3.93 o
  14   4  18       30.07       32.24      3.49 o
   1   5  18       40.47       37.49      3.12 o
   2   5  18       65.96       67.03      3.48 o
   3   5  18        5.67       -0.15      2.13 o
   4   5  18        6.69        3.82      1.54 o
   5   5  18       19.06       20.17      2.10 o
   6   5  18       21.03       20.75      2.53 o
   7   5  18       12.40       14.62      2.43 o
   8   5  18       74.93       75.96      4.74 o
   9   5  18       24.71       23.73      3.14 o
  10   5  18       49.21       50.98      4.03 o
  11   5  18       78.80       86.18      4.89 o
  12   5  18       20.68       19.82      2.95 o
  13   5  18       54.73       55.26      9.44 o
   0   6  18       70.00       70.08      5.74 o
   1   6  18       77.59       73.99      4.53 o
   2   6  18        6.54        3.01      2.01 o
   3   6  18        8.06        4.07      1.91 o
   4   6  18       21.69       19.80      2.56 o
   5   6  18       46.81       44.81      3.64 o
   6   6  18       57.74       63.92      9.05 o
   7   6  18       18.88       19.00      3.04 o
   8   6  18        5.02        2.65      2.28 o
   9   6  18       49.91       44.93      3.97 o
  10   6  18       52.85       57.01      4.26 o
  11   6  18      202.42      204.91      7.45 o
  12   6  18      135.86      141.02      6.06 o
   1   7  18       61.53       57.71      4.74 o
   2   7  18      305.84      301.88      9.66 o
   3   7  18       55.59       52.19      9.30 o
   4   7  18       96.63       95.77      6.73 o
   5   7  18       56.05       62.10      4.82 o
   6   7  18       34.49       35.57      5.11 o
   7   7  18       58.60       65.59      4.84 o
   8   7  18       50.84       54.91      5.31 o
   9   7  18       24.98       27.98      4.00 o
  10   7  18        8.04       12.10      3.19 o
   0   8  18       45.20       50.84      6.65 o
   1   8  18        4.47        2.53      2.43 o
   2   8  18       42.47       40.89      5.08 o
   3   8  18       40.11       34.00      5.44 o
   4   8  18        8.91       11.14      2.94 o
   5   8  18       32.07       38.87      4.19 o
   6   8  18        9.18        6.98      2.71 o
   7   8  18       10.33       16.28      3.18 o
   8   8  18        5.51        5.43      3.24 o
   1   9  18       43.01       49.53      4.75 o
   2   9  18       14.30       21.40      3.59 o
   3   9  18       27.95       30.79      4.04 o
   4   9  18        7.83        8.26      2.84 o
   2   0  19      152.36      156.16      5.15 o
   4   0  19      187.96      178.33     13.58 o
   6   0  19      113.88      123.98      6.64 o
   8   0  19      463.86      459.38     13.66 o
  10   0  19      484.23      505.82     18.51 o
  12   0  19      156.63      183.49     10.26 o
  14   0  19       99.19      111.11      8.34 o
   0   1  19      430.82      427.87      9.03 o
   1   1  19       86.50       93.88      3.94 o
   2   1  19       85.65       83.03      3.14 o
   3   1  19       12.38       11.56      1.60 o
   4   1  19      115.61      113.25      4.13 o
   5   1  19       58.15       63.77      3.84 o
   6   1  19      136.54      137.19      4.98 o
   7   1  19       17.24       16.92      2.42 o
   8   1  19       99.95      103.72      5.38 o
   9   1  19        3.61        3.78      2.31 o
  10   1  19       80.99       88.24      5.50 o
  11   1  19       50.21       51.73      4.40 o
  12   1  19       48.36       43.66      4.15 o
  13   1  19       85.91       84.68      8.16 o
  14   1  19       46.39       47.69      4.41 o
   1   2  19       62.76       62.84      2.80 o
   2   2  19      256.30      259.02      5.07 o
   3   2  19       24.33       22.50      2.11 o
   4   2  19       38.00       35.16      2.44 o
   5   2  19       64.99       69.11      4.32 o
   6   2  19       36.20       37.20      2.74 o
   7   2  19        1.13        0.77      1.83 o
   8   2  19        1.12       -1.55      2.18 o
   9   2  19       28.69       23.42      3.35 o
  10   2  19       69.82       67.06      4.86 o
  11   2  19        8.37       10.13      2.67 o
  12   2  19       42.22       44.30      4.11 o
  13   2  19        5.19        1.64      3.94 o
  14   2  19       13.29       14.88      3.07 o
   0   3  19      113.10      118.71      5.56 o
   1   3  19       61.44       64.00      3.11 o
   2   3  19       27.07       27.81      2.26 o
   3   3  19      234.30      235.39      5.29 o
   4   3  19       17.39       18.48      2.17 o
   5   3  19        9.74        7.60      1.83 o
   6   3  19       17.85       18.49      2.24 o
   7   3  19      184.19      202.08      7.53 o
   8   3  19       23.04       24.11      3.78 o
   9   3  19       23.31       25.60      3.35 o
  10   3  19        4.68        5.35      2.37 o
  11   3  19       48.97       49.54      5.15 o
  12   3  19      262.57      256.12      8.58 o
  13   3  19        0.85        1.32      3.64 o
   1   4  19       20.75       20.63      2.46 o
   2   4  19       81.63       89.29      3.61 o
   3   4  19       31.55       34.24      2.50 o
   4   4  19       31.45       30.46      2.41 o
   5   4  19       25.53       23.50      2.37 o
   6   4  19       65.34       71.40      4.32 o
   7   4  19        1.18        1.74      1.93 o
   8   4  19       30.91       34.49      3.68 o
   9   4  19       42.04       35.03      3.72 o
  10   4  19       57.71       62.39      7.51 o
  11   4  19        3.09        2.14      2.29 o
  12   4  19       35.05       31.11      3.64 o
  13   4  19       53.91       58.33      4.55 o
   0   5  19      237.54      208.85      8.70 o
   1   5  19       75.56       67.62      4.37 o
   2   5  19       53.74       52.52      3.91 o
   3   5  19       12.78       13.48      2.30 o
   4   5  19      125.45      121.93      4.44 o
   5   5  19       23.66       24.54      3.25 o
   6   5  19       55.61       51.08      4.89 o
   7   5  19        0.50       -0.11      1.91 o
   8   5  19       81.36       84.74     15.99 o
   9   5  19        1.97       -1.57      2.06 o
  10   5  19       11.97       14.72      4.55 o
  11   5  19      143.54      168.61     11.20 o
  12   5  19       61.22       62.29      4.61 o
   1   6  19        2.50       -0.07      2.83 o
   2   6  19       56.22       67.59      5.10 o
   3   6  19        4.88        8.84      2.65 o
   4   6  19       51.09       48.44      4.46 o
   5   6  19        2.77        1.85      2.37 o
   6   6  19       38.53       41.13      4.13 o
   7   6  19       62.72       61.04      4.82 o
   8   6  19       21.54       20.83      3.92 o
   9   6  19       21.11       24.85      3.42 o
  10   6  19      114.93      125.88      6.18 o
   0   7  19      426.13      427.59     17.38 o
   1   7  19       57.30       63.90      5.11 o
   2   7  19       16.41       16.52      3.20 o
   3   7  19       20.78       23.10      3.51 o
   4   7  19       27.67       26.69      3.55 o
   5   7  19       63.60       66.17      6.10 o
   6   7  19       18.19       22.89      3.46 o
   7   7  19       13.76       11.14      2.93 o
   8   7  19       97.30       99.09      6.94 o
   1   8  19      115.28      108.88      6.33 o
   2   8  19       24.82       21.55      3.61 o
   3   8  19       90.69       71.91      9.36 o
   4   8  19       40.10       44.19      4.51 o
   5   8  19        9.21        9.90      3.03 o
   0   0  20       48.98       56.16      5.24 o
   2   0  20      247.67      242.52      7.56 o
   4   0  20      348.88      360.65      9.80 o
   6   0  20      685.42      670.77     23.13 o
   8   0  20       92.93       79.29      7.66 o
  10   0  20      134.08      131.57      8.86 o
  12   0  20       52.35       55.67      6.73 o
   1   1  20      316.47      315.61      5.81 o
   2   1  20       59.59       56.40      2.79 o
   3   1  20       11.83       11.28      1.85 o
   4   1  20       15.11       15.02      2.14 o
   5   1  20       11.43        4.58      1.87 o
   6   1  20        4.27        6.61      3.07 o
   7   1  20      246.47      226.16      8.31 o
   8   1  20        8.30        4.57      2.55 o
   9   1  20       22.65       34.14      5.28 o
  10   1  20        0.64       -0.56      2.22 o
  11   1  20       21.67       25.07      3.53 o
  12   1  20       60.00       50.85      4.52 o
  13   1  20       25.69       34.05      4.64 o
   0   2  20       41.25       38.64      3.22 o
   1   2  20       18.68       15.75      1.82 o
   2   2  20       34.53       34.77      2.32 o
   3   2  20        8.12        9.72      1.81 o
   4   2  20       17.62       15.89      2.22 o
   5   2  20        0.54       -0.88      1.71 o
   6   2  20       23.57       23.27      3.38 o
   7   2  20       26.02       27.41      3.60 o
   8   2  20       14.15       16.58      3.12 o
   9   2  20        1.13        2.18      2.31 o
  10   2  20       18.46       16.95      3.18 o
  11   2  20       14.07       15.24      3.28 o
  12   2  20        0.19       -0.60      2.60 o
   1   3  20       32.55       34.21      3.40 o
   2   3  20       92.76       97.48      3.92 o
   3   3  20        0.23        0.21      1.46 o
   4   3  20       12.80       14.52      2.37 o
   5   3  20       71.11       68.85      5.06 o
   6   3  20        5.14        2.20      2.11 o
   7   3  20       17.06       19.10      3.32 o
   8   3  20        0.91        2.39      2.37 o
   9   3  20       19.90       18.93      3.18 o
  10   3  20        9.85        3.84      2.86 o
  11   3  20        5.89        5.20      2.60 o
  12   3  20       67.91       69.62      5.15 o
   0   4  20      130.75      118.60      8.86 o
   1   4  20       50.56       57.14      4.22 o
   2   4  20       67.56       66.80      4.02 o
   3   4  20       30.31       35.77      2.84 o
   4   4  20       57.25       59.46      3.74 o
   5   4  20        6.08        5.72      3.34 o
   6   4  20       49.24       55.09      3.97 o
   7   4  20       48.71       45.56      4.78 o
   8   4  20       19.03       23.94      3.48 o
   9   4  20        8.55        5.73      2.58 o
  10   4  20       25.71       28.81      3.64 o
  11   4  20       48.55       56.19      7.17 o
   1   5  20        5.88       11.72      2.90 o
   2   5  20        3.12        3.59      2.54 o
   3   5  20       16.82       22.41      4.86 o
   4   5  20       74.07       79.71      5.53 o
   5   5  20       56.01       65.35      4.35 o
   6   5  20       53.56       66.54      4.42 o
   7   5  20       15.34       19.00      5.94 o
   8   5  20       50.23       50.13      4.53 o
   9   5  20       20.50       18.00      3.67 o
  10   5  20       83.88       87.45      5.41 o
   0   6  20       81.17       71.03      7.64 o
   1   6  20       41.06       44.72      4.43 o
   2   6  20       35.98       33.62      4.01 o
   3   6  20       48.86       53.95     12.67 o
   4   6  20        6.83        9.30      4.04 o
   5   6  20       59.50       54.59      4.76 o
   6   6  20        2.32        2.94      2.48 o
   7   6  20        3.17        7.75      3.29 o
   8   6  20       29.10       25.76      4.51 o
   1   7  20       22.33       21.60      3.69 o
   2   7  20       62.01       57.82      5.04 o
   3   7  20       73.11       78.00      5.74 o
   4   7  20       53.20       52.39     10.07 o
   5   7  20       55.78       61.66      5.11 o
   6   7  20       20.76       25.95      3.77 o
   0   8  20       45.98       52.59      7.14 o
   2   0  21        5.77        8.09      2.53 o
   4   0  21      400.24      435.80     17.61 o
   6   0  21      133.27      130.14      9.01 o
   8   0  21      419.93      447.46     17.89 o
  10   0  21       14.79       17.97      4.60 o
   0   1  21      295.56      309.41      7.88 o
   1   1  21       93.18       89.51      3.53 o
   2   1  21       34.28       37.75      2.69 o
   3   1  21      150.14      148.13      5.36 o
   4   1  21       73.70       68.97      4.50 o
   5   1  21       69.95       65.39      5.17 o
   6   1  21        7.15        6.56      2.72 o
   7   1  21        7.65       10.78      2.99 o
   8   1  21       11.55        9.66      2.86 o
   9   1  21       76.71       75.79      7.68 o
  10   1  21        1.74        3.47      2.52 o
  11   1  21       49.00       49.88      4.69 o
   1   2  21        9.88       11.43      1.80 o
   2   2  21       33.10       39.58      2.97 o
   3   2  21       40.79       39.01      3.26 o
   4   2  21        3.77        1.07      2.10 o
   5   2  21      121.97      117.82      5.80 o
   6   2  21       26.67       29.26      3.82 o
   7   2  21      102.03      106.02      6.02 o
   8   2  21        1.30       -1.11      2.34 o
   9   2  21       23.70       24.78      5.67 o
  10   2  21        2.96        6.16      2.70 o
  11   2  21       26.68       17.10      3.32 o
   0   3  21       21.35       30.94      5.59 o
   1   3  21       12.21       13.98      2.68 o
   2   3  21       37.69       38.98      3.75 o
   3   3  21        8.88        7.47      2.43 o
   4   3  21       42.58       43.42      3.73 o
   5   3  21       17.80       20.10      2.90 o
   6   3  21       38.36       29.65      3.86 o
   7   3  21       17.72       22.67      3.54 o
   8   3  21       24.91       22.87      3.56 o
   9   3  21       54.43       51.83      4.69 o
  10   3  21       10.80        7.63      2.79 o
   1   4  21        6.92        5.32      2.71 o
   2   4  21       12.95       12.66      4.02 o
   3   4  21        9.05        8.47      2.42 o
   4   4  21       42.56       47.78      3.93 o
   5   4  21       29.90       21.92      3.06 o
   6   4  21       69.63       60.94      4.73 o
   7   4  21        3.44        4.97      2.59 o
   8   4  21      134.37      153.48      7.04 o
   9   4  21       55.65       61.27      5.05 o
   0   5  21       14.36       12.95      4.21 o
   1   5  21       10.96       10.87      3.04 o
   2   5  21        2.86        2.97      3.55 o
   3   5  21       39.78       43.11      6.18 o
   4   5  21       28.01       28.01      5.76 o
   5   5  21       19.26       27.82      8.46 o
   6   5  21       74.29       81.80      5.00 o
   7   5  21        0.94        2.82      2.71 o
   8   5  21       61.23       63.99      5.15 o
   1   6  21        1.69        1.53      2.53 o
   2   6  21        3.50        2.81      2.64 o
   3   6  21       22.69       17.86      3.48 o
   4   6  21        4.35        7.90      2.87 o
   5   6  21       44.36       53.19      4.86 o
   6   6  21        0.61       -1.51      2.40 o
   0   7  21      170.88      170.39     10.96 o
   1   7  21       20.98       23.33      3.81 o
   2   7  21       62.63       71.57      5.68 o
   0   0  22      948.93      991.11     32.48 o
   2   0  22      132.60      138.74     15.62 o
   4   0  22       19.93       23.90      5.46 o
   6   0  22       76.93       77.93      8.27 o
   8   0  22       79.88       93.14      8.84 o
  10   0  22        7.78        3.35      4.05 o
   1   1  22       32.10       37.04      3.24 o
   2   1  22      165.12      173.02      5.73 o
   3   1  22       81.81       81.57      5.04 o
   4   1  22       25.00       25.76      4.23 o
   5   1  22      125.67      143.56     11.70 o
   6   1  22       50.70       51.24      4.85 o
   7   1  22      101.54       98.10     10.35 o
   8   1  22       77.49       79.11     10.29 o
   9   1  22        0.77       -1.22      2.36 o
  10   1  22       44.66       42.07      4.48 o
   0   2  22       83.80       90.76      6.60 o
   1   2  22       44.19       50.08      4.21 o
   2   2  22        6.40        3.56      2.44 o
   3   2  22       17.89       17.31      4.72 o
   4   2  22        3.50       -1.21      2.20 o
   5   2  22       15.11       17.28      3.41 o
   6   2  22        5.07        3.01      2.73 o
   7   2  22       19.83       24.70      3.78 o
   8   2  22       24.18       23.04      3.70 o
   9   2  22       14.36       15.90      4.07 o
   1   3  22       34.26       30.97      3.56 o
   2   3  22        8.99       11.03      2.68 o
   3   3  22       13.02       12.80      2.97 o
   4   3  22        0.09        0.51      2.16 o
   5   3  22       25.01       21.38      3.12 o
   6   3  22       24.63       22.62      3.65 o
   7   3  22        7.66        8.32      2.91 o
   8   3  22       38.18       37.38      8.13 o
   0   4  22        1.80       -5.27      3.31 o
   1   4  22        2.26        0.67      2.63 o
   2   4  22       32.89       30.13      4.11 o
   3   4  22       47.29       46.58      7.34 o
   4   4  22       32.69       32.63      3.64 o
   5   4  22        1.74        2.22      2.61 o
   6   4  22       90.82       94.48      6.47 o
   7   4  22       52.50       46.30     11.84 o
   1   5  22        9.52        6.97      2.90 o
   2   5  22       87.32       77.47      5.94 o
   3   5  22       10.55       13.26      3.32 o
   4   5  22       13.50       12.34      6.33 o
   5   5  22        3.41       -0.64      2.46 o
   0   6  22      105.44       96.43      9.33 o
   1   6  22       69.00       75.96      5.93 o
   2   0  23      888.06      947.86     50.12 o
   4   0  23       29.38       31.59      6.17 o
   6   0  23      148.99      158.42     10.51 o
   0   1  23       24.67       27.61      4.45 o
   1   1  23      126.54      140.81      7.05 o
   2   1  23       17.47       15.39      2.99 o
   3   1  23       35.36       39.00      3.97 o
   4   1  23      172.48      170.68     12.82 o
   5   1  23       29.42       40.42      8.24 o
   6   1  23       69.30       65.63      5.58 o
   7   1  23       57.88       59.55      5.26 o
   1   2  23       16.81       17.70      3.60 o
   2   2  23       12.36       10.69      4.05 o
   3   2  23       30.60       31.83      3.64 o
   4   2  23       21.77       20.62      4.34 o
   5   2  23       29.65       29.69      4.21 o
   6   2  23        7.62       10.15      3.44 o
   7   2  23       70.05       69.39      5.69 o
   0   3  23       15.46       16.23      5.06 o
   1   3  23       15.25       18.74      3.80 o
   2   3  23       14.28       12.25      3.29 o
   3   3  23        4.27        0.91      2.37 o
   4   3  23        4.88        8.59      3.14 o
   5   3  23        1.09        5.52      2.95 o
   6   3  23       37.45       32.44      7.93 o
   1   4  23       13.20       10.58      3.38 o
   2   4  23        1.46        0.36      2.65 o
   3   4  23        7.27        2.05      2.82 o
   4   4  23       42.57       42.34      6.49 o
   0   0  24      203.48      213.55     13.27 o
   2   0  24        4.54        4.33      4.45 o
   4   0  24       43.74       31.23      6.34 o
   1   1  24       20.30       23.35      3.01 o
   2   1  24      121.50      130.64      8.05 o
   3   1  24       11.46       12.13      3.01 o
   4   1  24       33.68       35.75      5.36 o
   0   2  24      142.00      135.57     11.73 o
   1   2  24       12.02       11.49      3.85 o
   2   2  24       38.46       34.69      3.94 o
   3   2  24       32.00       31.80      3.80 o
 
